# Supplementary material for: Feasibility and tolerability of eribulin-based chemotherapy versus other chemotherapy regimens for patients with metastatic triple-negative breast cancer: a single-centre retrospective study
Source: Front Cell Dev Biol. 2024 Feb 22;12:1313610. doi: 10.3389/fcell.2024.1313610 (PMC10936577; doi:10.3389/fcell.2024.1313610)
Supplement: Supplementary file 1 [file DataSheet1.ZIP]

Archive with 76 entries (58 files):
- R. code/1. PSM/
- R. code/1. PSM/PSM Cohort 1-Eribulin vs ABX/
- R. code/1. PSM/PSM Cohort 1-Eribulin vs ABX/EA-afterPSM.csv
- R. code/1. PSM/PSM Cohort 1-Eribulin vs ABX/PSMEA.R
- R. code/1. PSM/PSM Cohort 1-Eribulin vs ABX/PSMEA.xlsx
- R. code/1. PSM/PSM Cohort 2-Eribulin vs Platinum/
- R. code/1. PSM/PSM Cohort 2-Eribulin vs Platinum/EP-afterPSM.csv
- R. code/1. PSM/PSM Cohort 2-Eribulin vs Platinum/PSMEP.R
- R. code/1. PSM/PSM Cohort 2-Eribulin vs Platinum/PSMEP.xlsx
- R. code/1. PSM/PSM Cohort 3-Eribulin vs OtherChemotherapy/
- R. code/1. PSM/PSM Cohort 3-Eribulin vs OtherChemotherapy/EO-afterPSM.csv
- R. code/1. PSM/PSM Cohort 3-Eribulin vs OtherChemotherapy/PSMEO.R
- R. code/1. PSM/PSM Cohort 3-Eribulin vs OtherChemotherapy/PSMEO.xlsx
- R. code/2. Kaplan-Meier Analysis/
- R. code/2. Kaplan-Meier Analysis/KM Cohort 1-Eribulin vs ABX/
- R. code/2. Kaplan-Meier Analysis/KM Cohort 1-Eribulin vs ABX/Figure-EA.pptx
- R. code/2. Kaplan-Meier Analysis/KM Cohort 1-Eribulin vs ABX/OS-EA/
- R. code/2. Kaplan-Meier Analysis/KM Cohort 1-Eribulin vs ABX/OS-EA/OSEA.csv
- R. code/2. Kaplan-Meier Analysis/KM Cohort 1-Eribulin vs ABX/OS-EA/OSEA.R
- R. code/2. Kaplan-Meier Analysis/KM Cohort 1-Eribulin vs ABX/OS-EA/OSEA.xlsx
- R. code/2. Kaplan-Meier Analysis/KM Cohort 1-Eribulin vs ABX/OS-EA/OSEAPSM.csv
- R. code/2. Kaplan-Meier Analysis/KM Cohort 1-Eribulin vs ABX/OS-EA/OSEAPSM.xlsx
- R. code/2. Kaplan-Meier Analysis/KM Cohort 1-Eribulin vs ABX/PFS-EA/
- R. code/2. Kaplan-Meier Analysis/KM Cohort 1-Eribulin vs ABX/PFS-EA/PFSEA.csv
- R. code/2. Kaplan-Meier Analysis/KM Cohort 1-Eribulin vs ABX/PFS-EA/PFSEA.R
- R. code/2. Kaplan-Meier Analysis/KM Cohort 1-Eribulin vs ABX/PFS-EA/PFSEA.xlsx
- R. code/2. Kaplan-Meier Analysis/KM Cohort 1-Eribulin vs ABX/PFS-EA/PFSEAPSM.csv
- R. code/2. Kaplan-Meier Analysis/KM Cohort 1-Eribulin vs ABX/PFS-EA/PFSEAPSM.xlsx
- R. code/2. Kaplan-Meier Analysis/KM Cohort 2-Eribulin vs Platinum/
- R. code/2. Kaplan-Meier Analysis/KM Cohort 2-Eribulin vs Platinum/Figure-EP.pptx
- R. code/2. Kaplan-Meier Analysis/KM Cohort 2-Eribulin vs Platinum/OS-EP/
- R. code/2. Kaplan-Meier Analysis/KM Cohort 2-Eribulin vs Platinum/OS-EP/OSEP.csv
- R. code/2. Kaplan-Meier Analysis/KM Cohort 2-Eribulin vs Platinum/OS-EP/OSEP.R
- R. code/2. Kaplan-Meier Analysis/KM Cohort 2-Eribulin vs Platinum/OS-EP/OSEP.xlsx
- R. code/2. Kaplan-Meier Analysis/KM Cohort 2-Eribulin vs Platinum/OS-EP/OSEPPSM.csv
- R. code/2. Kaplan-Meier Analysis/KM Cohort 2-Eribulin vs Platinum/OS-EP/OSEPPSM.xlsx
- R. code/2. Kaplan-Meier Analysis/KM Cohort 2-Eribulin vs Platinum/PFS-EP/
- R. code/2. Kaplan-Meier Analysis/KM Cohort 2-Eribulin vs Platinum/PFS-EP/PFSEP.csv
- R. code/2. Kaplan-Meier Analysis/KM Cohort 2-Eribulin vs Platinum/PFS-EP/PFSEP.R
- R. code/2. Kaplan-Meier Analysis/KM Cohort 2-Eribulin vs Platinum/PFS-EP/PFSEP.xlsx
- R. code/2. Kaplan-Meier Analysis/KM Cohort 2-Eribulin vs Platinum/PFS-EP/PFSEPPSM.csv
- R. code/2. Kaplan-Meier Analysis/KM Cohort 2-Eribulin vs Platinum/PFS-EP/PFSEPPSM.xlsx
- R. code/2. Kaplan-Meier Analysis/KM Cohort 3-Eribulin vs OtherChemotherapy/
- R. code/2. Kaplan-Meier Analysis/KM Cohort 3-Eribulin vs OtherChemotherapy/Figure-EO.pptx
- R. code/2. Kaplan-Meier Analysis/KM Cohort 3-Eribulin vs OtherChemotherapy/OS-EO/
- R. code/2. Kaplan-Meier Analysis/KM Cohort 3-Eribulin vs OtherChemotherapy/OS-EO/OSEO.csv
- R. code/2. Kaplan-Meier Analysis/KM Cohort 3-Eribulin vs OtherChemotherapy/OS-EO/OSEO.R
- R. code/2. Kaplan-Meier Analysis/KM Cohort 3-Eribulin vs OtherChemotherapy/OS-EO/OSEO.xlsx
- R. code/2. Kaplan-Meier Analysis/KM Cohort 3-Eribulin vs OtherChemotherapy/OS-EO/OSEOPSM.csv
- R. code/2. Kaplan-Meier Analysis/KM Cohort 3-Eribulin vs OtherChemotherapy/OS-EO/OSEOPSM.xlsx
- R. code/2. Kaplan-Meier Analysis/KM Cohort 3-Eribulin vs OtherChemotherapy/PFS-EO/
- R. code/2. Kaplan-Meier Analysis/KM Cohort 3-Eribulin vs OtherChemotherapy/PFS-EO/PFSEO.csv
- R. code/2. Kaplan-Meier Analysis/KM Cohort 3-Eribulin vs OtherChemotherapy/PFS-EO/PFSEO.R
- R. code/2. Kaplan-Meier Analysis/KM Cohort 3-Eribulin vs OtherChemotherapy/PFS-EO/PFSEO.xlsx
- R. code/2. Kaplan-Meier Analysis/KM Cohort 3-Eribulin vs OtherChemotherapy/PFS-EO/PFSEOPSM.csv
- R. code/2. Kaplan-Meier Analysis/KM Cohort 3-Eribulin vs OtherChemotherapy/PFS-EO/PFSEOPSM.xlsx
- R. code/3. Multivariable Cox Analysis/
- R. code/3. Multivariable Cox Analysis/~$COX.xlsx
- R. code/3. Multivariable Cox Analysis/COX Cohort 1-Eribulin vs ABX-afterPSM/
- R. code/3. Multivariable Cox Analysis/COX Cohort 1-Eribulin vs ABX-afterPSM/COXEA.csv
- R. code/3. Multivariable Cox Analysis/COX Cohort 1-Eribulin vs ABX-afterPSM/COXEA.R
- R. code/3. Multivariable Cox Analysis/COX Cohort 1-Eribulin vs ABX-afterPSM/Forest plots-EA afterPSM.xlsx
- R. code/3. Multivariable Cox Analysis/COX Cohort 1-Eribulin vs ABX-afterPSM/Univariate Analysis-OSEA-afterPSM.csv
- R. code/3. Multivariable Cox Analysis/COX Cohort 1-Eribulin vs ABX-afterPSM/Univariate Analysis-PFSEA-afterPSM.csv
- R. code/3. Multivariable Cox Analysis/COX Cohort 2-Eribulin vs Platinum-afterPSM/
- R. code/3. Multivariable Cox Analysis/COX Cohort 2-Eribulin vs Platinum-afterPSM/COXEP.csv
- R. code/3. Multivariable Cox Analysis/COX Cohort 2-Eribulin vs Platinum-afterPSM/COXEP.R
- R. code/3. Multivariable Cox Analysis/COX Cohort 2-Eribulin vs Platinum-afterPSM/Forest plots-EP afterPSM.xlsx
- R. code/3. Multivariable Cox Analysis/COX Cohort 2-Eribulin vs Platinum-afterPSM/Univariate Analysis-OSEP-afterPSM.csv
- R. code/3. Multivariable Cox Analysis/COX Cohort 2-Eribulin vs Platinum-afterPSM/Univariate Analysis-PFSEP-afterPSM.csv
- R. code/3. Multivariable Cox Analysis/COX Cohort 3-Eribulin vs OtherChemotherapy-afterPSM/
- R. code/3. Multivariable Cox Analysis/COX Cohort 3-Eribulin vs OtherChemotherapy-afterPSM/COXEO.csv
- R. code/3. Multivariable Cox Analysis/COX Cohort 3-Eribulin vs OtherChemotherapy-afterPSM/COXEO.R
- R. code/3. Multivariable Cox Analysis/COX Cohort 3-Eribulin vs OtherChemotherapy-afterPSM/Forest plots-EO afterPSM.xlsx
- R. code/3. Multivariable Cox Analysis/COX Cohort 3-Eribulin vs OtherChemotherapy-afterPSM/Univariate Analysis-OSEO-afterPSM.csv
- R. code/3. Multivariable Cox Analysis/COX Cohort 3-Eribulin vs OtherChemotherapy-afterPSM/Univariate Analysis-PFSEO-afterPSM.csv
