# Supplementary material for: Feasibility and tolerability of eribulin-based chemotherapy versus other chemotherapy regimens for patients with metastatic triple-negative breast cancer: a single-centre retrospective study
Source: Front Cell Dev Biol. 2024 Feb 22;12:1313610. doi: 10.3389/fcell.2024.1313610 (PMC10936577; doi:10.3389/fcell.2024.1313610)
Supplement: Supplementary file 1 [file DataSheet1.ZIP › R. code/1. PSM/PSM Cohort 1-Eribulin vs ABX/EA-afterPSM.csv]

	GroupEA	Patient ID	Age	Age50	ECOG	Menstr	Surgery	Ductal	TNBC	Ki67	Ki67p	BRCA	Visceral	Site	Brain	Bone	Liver	Lung	Lymph	Adrenal	Chest	DFI	PeriopTAX	PeriopAN	PeriopTAXAN	PeriopP	PeriopCAP	Apa	PD1	Gem	Cap	Firstline	distance	weights	subclass
1	1	193917	55	1	0	1	1	0	0	30	1	0	0	0	0	1	0	0	0	0	0	0	1	1	1	0	0	0	0	1	0	1	0.493325857183281	1	1
2	1	232548	46	0	1	0	1	0	0	20	0	0	0	1	0	1	1	0	1	0	0	0	1	1	1	0	0	0	1	1	0	0	0.501027022664753	1	1
3	0	243224	47	0	1	0	1	0	0	45	1	0	1	1	0	1	1	1	0	0	1	0	0	1	1	0	0	0	0	0	0	0	0.592351634408883	1	2
4	1	293132	45	0	1	0	1	0	1	80	1	0	1	0	0	0	0	1	0	0	0	1	1	1	1	0	0	1	0	0	0	0	0.537879269317047	1	2
5	0	180312	52	1	1	0	1	0	0	20	0	0	0	0	0	0	0	0	1	0	0	1	1	1	1	0	0	0	0	0	0	1	0.420069761325959	1	3
6	0	202664	49	0	1	0	0	1	1	20	0	0	1	1	0	1	0	1	1	0	0	0	1	1	1	0	0	0	0	0	0	0	0.54199832057073	1	3
7	0	277890	38	0	1	0	1	1	0	30	1	1	1	1	0	1	1	1	1	0	0	0	1	1	1	0	0	0	0	0	0	1	0.52718079293576	1	4
8	1	269876	46	0	1	0	1	1	1	90	1	1	0	0	0	0	0	0	0	0	1	1	1	1	1	0	0	0	0	0	0	0	0.422349505239027	1	4
9	0	256916	55	1	1	1	1	1	1	40	1	0	0	0	0	0	0	0	1	0	0	1	1	1	1	0	0	0	0	0	0	0	0.411896587963266	1	5
10	1	282945	57	1	1	1	1	0	1	70	1	0	0	0	0	0	0	0	1	0	1	1	1	1	1	0	0	0	1	1	0	0	0.546685689897426	1	5
11	0	164706	52	1	1	1	1	0	0	40	1	0	1	0	0	1	1	0	0	0	0	0	1	1	1	0	0	0	0	0	1	0	0.511420196897891	1	6
12	1	301749	52	1	1	0	1	1	1	60	1	0	1	0	0	0	0	1	0	0	0	1	1	1	1	0	0	0	0	0	1	0	0.364483301506739	1	6
13	1	267942	39	0	1	0	0	0	0	90	1	0	0	0	0	0	0	0	1	0	0	0	0	0	0	0	0	0	0	1	0	0	0.611511798697124	1	7
14	1	275958	48	0	0	0	1	0	1	70	1	0	0	1	0	1	1	0	1	0	0	0	1	1	1	0	0	0	0	0	0	1	0.554991514105743	1	7
15	0	194493	55	1	1	0	1	0	1	40	1	0	1	1	0	0	0	1	1	0	0	0	0	1	1	0	1	0	0	0	0	0	0.336411380277494	1	8
16	1	63537	57	1	0	1	1	0	1	60	1	1	0	0	0	1	0	0	0	0	0	0	1	1	1	0	0	0	0	0	1	1	0.392627514153523	1	8
17	1	291853	59	1	1	1	1	0	1	75	1	0	1	1	0	1	0	1	1	0	0	0	1	1	1	0	0	0	0	0	0	1	0.270857254436438	1	9
18	1	300472	54	1	1	0	1	0	1	60	1	0	1	1	0	0	0	1	1	0	0	0	0	0	0	0	0	0	0	0	0	0	0.261953259062484	1	9
19	1	259861	55	1	1	1	1	0	1	70	1	0	1	0	0	0	0	1	1	0	0	1	1	1	1	0	1	1	1	1	0	1	0.568637122246106	1	10
20	1	290005	66	1	0	0	0	0	1	10	0	0	0	0	0	0	0	0	1	0	0	0	0	0	0	0	0	0	0	0	0	0	0.727758212050495	1	10
21	1	307236	45	0	1	0	1	0	1	80	1	0	1	1	0	1	1	1	1	0	0	0	1	1	1	0	0	1	0	0	1	1	0.546850916473749	1	11
22	1	299778	35	0	1	0	1	1	1	90	1	0	0	0	0	0	0	0	1	0	0	1	1	1	1	0	1	1	1	0	0	1	0.455052016962551	1	11
23	0	309025	51	1	1	0	0	0	1	70	1	0	1	1	0	1	1	1	1	0	0	0	1	1	1	0	0	1	1	0	0	1	0.608635876422605	1	12
24	1	274672	50	1	1	0	1	0	1	50	1	0	0	0	0	0	0	0	1	0	0	0	1	1	1	0	0	1	1	0	0	1	0.410876474185603	1	12
25	1	251685	45	0	1	0	1	0	0	40	1	0	0	0	0	1	0	0	0	0	0	0	1	1	1	0	0	1	1	0	0	1	0.414061165496967	1	13
26	1	311990	44	0	1	0	1	0	0	80	1	0	0	0	0	0	0	0	0	0	1	1	1	1	1	1	1	1	1	0	0	1	0.539225102388447	1	13
27	0	278092	34	0	1	0	1	0	0	50	1	0	0	0	0	1	0	0	1	0	0	1	1	1	1	1	1	1	1	0	0	1	0.560280861180617	1	14
28	1	256215	47	0	1	0	1	0	0	60	1	0	1	0	0	1	0	1	1	0	0	1	1	1	1	0	0	1	0	0	0	0	0.793452360903673	1	14
29	0	234681	73	1	1	1	1	0	1	80	1	0	0	0	0	0	0	0	0	0	1	1	0	0	0	0	0	0	0	0	0	1	0.260439982893309	1	15
30	1	296767	52	1	1	0	0	0	1	80	1	0	1	1	0	1	1	0	1	0	0	0	0	0	0	0	0	0	0	0	0	0	0.414571963259885	1	15
31	1	299577	51	1	1	0	0	0	1	15	0	0	0	0	0	1	0	0	1	0	0	0	0	0	0	0	0	0	0	0	0	0	0.4499270905282	1	16
32	1	297303	49	0	1	0	0	0	1	60	1	1	1	1	0	0	0	1	1	0	0	0	0	0	0	0	0	1	0	0	0	0	0.56183003059745	1	16
33	1	306012	42	0	1	0	1	0	1	80	1	0	1	0	0	0	0	1	1	0	0	1	0	0	0	0	0	0	0	0	0	1	0.429257707731297	1	17
34	0	293958	54	1	1	0	0	0	1	30	1	0	0	0	0	0	0	0	1	0	0	0	0	0	0	0	0	1	1	0	0	0	0.565065521400262	1	17
35	1	296824	23	0	1	0	0	0	1	80	1	1	1	1	1	1	1	0	1	0	0	0	0	0	0	0	0	1	1	0	0	0	0.558303755503386	1	18
36	0	287989	32	0	0	0	1	0	1	80	1	0	1	0	0	0	0	1	1	0	0	0	0	0	0	0	0	1	0	0	0	0	0.7959344991272	1	18
37	1	229554	56	1	1	0	1	0	1	80	1	1	0	0	0	0	0	0	1	0	0	0	1	1	1	0	1	0	0	1	0	1	0.330466918145015	1	19
38	0	297907	59	1	1	1	0	0	1	60	1	0	1	1	1	1	0	0	1	0	0	0	0	0	0	0	0	1	0	0	0	0	0.441696244496614	1	19
39	0	303451	65	1	1	1	0	0	1	60	1	0	0	0	0	1	0	0	1	0	0	0	0	0	0	0	0	1	1	0	0	0	0.599821846668627	1	20
40	1	239130	41	0	1	0	1	1	1	80	1	0	1	1	0	1	0	1	1	0	0	1	1	1	1	0	0	0	0	1	0	0	0.380773801374049	1	20
41	1	265884	57	1	1	1	0	0	1	80	1	0	1	0	0	0	0	1	1	0	0	0	0	0	0	0	0	0	0	0	0	0	0.610322647763736	1	21
42	0	155117	53	1	1	1	1	1	1	50	1	0	0	0	0	0	0	0	1	0	0	0	1	1	1	0	0	0	0	1	0	1	0.321896988783058	1	21
43	1	309329	68	1	1	1	1	0	0	20	0	0	1	1	0	1	1	0	1	0	0	0	1	0	1	0	0	1	1	0	0	0	0.625979960704311	1	22
44	0	299160	52	1	0	0	1	0	1	50	1	0	1	0	0	0	0	1	0	0	0	0	1	1	1	0	0	1	0	0	0	0	0.702040988091908	1	22
45	1	310183	53	1	1	0	1	0	1	40	1	0	0	0	0	0	0	0	0	0	1	1	1	1	1	0	1	0	1	0	0	0	0.354988344840517	1	23
46	1	308390	48	0	1	0	1	0	1	95	1	0	1	1	0	0	0	1	1	0	0	1	1	1	1	1	0	0	0	0	0	0	0.402446886089557	1	23
47	1	302270	60	1	1	0	1	0	0	40	1	0	1	1	0	1	1	0	0	0	0	0	1	1	1	0	0	0	1	0	0	0	0.321874163078979	1	24
48	0	266415	37	0	1	0	1	1	1	60	1	0	1	1	0	0	0	1	1	0	1	1	1	1	1	0	0	0	1	1	0	1	0.40521674648649	1	24
49	0	w2	55	1	1	1	1	0	1	60	1	0	1	0	0	0	0	1	1	0	0	0	1	1	1	0	1	0	0	0	0	0	0.553671478538682	1	25
50	0	269733	51	1	1	0	1	0	0	60	1	0	1	0	0	1	1	0	0	0	0	0	1	1	1	0	0	0	0	0	0	0	0.508171988346632	1	25
51	0	157628	46	0	1	0	1	1	1	70	1	0	1	1	0	0	0	1	1	0	0	0	0	1	1	0	0	0	0	0	0	0	0.396211506607627	1	26
52	0	219048	50	1	0	0	1	0	1	70	1	0	0	0	0	0	0	0	1	0	0	0	1	1	1	0	0	0	0	0	0	1	0.551124279602951	1	26
53	0	245042	41	0	1	0	1	0	1	70	1	0	0	0	0	0	0	1	0	0	0	1	1	1	1	0	0	0	0	1	0	0	0.37750213360339	1	27
54	0	242111	53	1	1	0	1	0	1	80	1	0	1	0	0	0	0	1	0	0	0	1	1	1	1	0	0	0	0	0	0	0	0.367499335938637	1	27
55	0	126006	39	0	1	0	1	0	0	80	1	0	1	0	0	0	0	1	0	0	0	0	0	0	0	0	0	0	0	0	0	0	0.43589615646766	1	28
56	1	242835	59	1	1	0	1	0	1	40	1	0	0	0	0	0	0	1	1	0	0	0	1	1	1	0	0	0	0	0	0	1	0.432490734943401	1	28
57	0	75599	41	0	1	0	1	1	1	80	1	0	0	0	0	0	0	0	1	0	0	0	0	0	0	0	0	0	0	0	1	0	0.375994770755355	1	29
58	0	241431	34	0	0	0	1	0	1	85	1	0	0	1	0	1	1	0	1	0	0	1	1	1	1	0	0	0	1	0	0	1	0.509721100505454	1	29
59	0	142399	48	0	1	0	0	0	1	90	1	0	0	0	0	0	0	0	1	0	0	0	0	0	0	0	0	0	0	1	0	0	0.533717201574897	1	30
60	0	282782	76	1	1	1	1	1	1	25	0	0	0	0	0	0	0	0	1	0	0	0	1	1	1	0	0	1	0	0	0	1	0.494400568594399	1	30
61	0	289330	55	1	1	0	1	1	1	80	1	0	1	0	0	0	1	0	0	0	0	0	1	1	1	0	0	1	0	0	0	1	0.427974596259094	1	31
62	0	189976	31	0	1	0	1	0	1	80	1	0	0	0	0	0	0	0	0	0	0	0	1	1	1	0	0	1	1	0	0	0	0.353929945648092	1	31
63	0	245837	65	1	1	1	1	0	0	20	0	0	0	0	0	0	1	0	0	0	0	0	1	1	1	0	0	0	0	0	0	0	0.509598458830303	1	32
64	0	222392	54	1	1	0	0	0	1	40	1	0	0	1	0	1	0	0	1	0	1	0	1	1	1	0	0	0	1	0	0	0	0.451186730849587	1	32
65	0	232750	47	0	1	0	1	0	1	60	1	0	0	0	0	0	0	0	0	0	0	0	1	1	1	0	0	1	0	0	0	0	0.402792512078851	1	33
66	0	156249	57	1	1	0	1	0	1	10	0	0	1	1	0	1	0	1	1	0	0	0	1	1	1	0	0	0	0	0	1	1	0.26575394881939	1	33
67	1	269845	58	1	1	0	1	0	1	50	1	1	0	0	0	0	0	0	1	0	0	1	1	0	1	0	0	1	1	0	0	0	0.526620078897917	1	34
68	1	314324	55	1	1	0	1	0	1	80	1	0	0	0	0	0	0	0	1	0	0	1	1	0	1	0	1	1	1	0	0	0	0.516890442239518	1	34
