# Supplementary material for: Feasibility and tolerability of eribulin-based chemotherapy versus other chemotherapy regimens for patients with metastatic triple-negative breast cancer: a single-centre retrospective study
Source: Front Cell Dev Biol. 2024 Feb 22;12:1313610. doi: 10.3389/fcell.2024.1313610 (PMC10936577; doi:10.3389/fcell.2024.1313610)
Supplement: Supplementary file 1 [file DataSheet1.ZIP › R. code/1. PSM/PSM Cohort 1-Eribulin vs ABX/PSMEA.R]

library(tableone)
library(MatchIt)
library(readxl)

#分类变量转成因子
PSMEA$Age50 <- as.factor(PSMEA$Age50)
PSMEA$ECOG <- as.factor(PSMEA$ECOG)
PSMEA$Menstr <- as.factor(PSMEA$Menstr)
PSMEA$Surgery <- as.factor(PSMEA$Surgery)
PSMEA$TNBC <- as.factor(PSMEA$TNBC)
PSMEA$Ki67p <- as.factor(PSMEA$Ki67p)
PSMEA$Visceral <- as.factor(PSMEA$Visceral)
PSMEA$Site <- as.factor(PSMEA$Site)
PSMEA$Brain <- as.factor(PSMEA$Brain)
PSMEA$Bone <- as.factor(PSMEA$Bone)
PSMEA$Liver <- as.factor(PSMEA$Liver)
PSMEA$Lung <- as.factor(PSMEA$Lung)
PSMEA$Lymph <- as.factor(PSMEA$Lymph)
PSMEA$Adrenal <- as.factor(PSMEA$Adrenal)
PSMEA$Chest <- as.factor(PSMEA$Chest)
PSMEA$PeriopTAX <- as.factor(PSMEA$PeriopTAX)
PSMEA$PeriopAN <- as.factor(PSMEA$PeriopAN)
PSMEA$PeriopTAXAN <- as.factor(PSMEA$PeriopTAXAN)
PSMEA$PeriopP <- as.factor(PSMEA$PeriopP)
PSMEA$PeriopCAP <- as.factor(PSMEA$PeriopCAP)
PSMEA$Apa <- as.factor(PSMEA$Apa)
PSMEA$PD1 <- as.factor(PSMEA$PD1)
PSMEA$Gem <- as.factor(PSMEA$Gem)
PSMEA$Cap <- as.factor(PSMEA$Cap)
PSMEA$Firstline <- as.factor(PSMEA$Firstline)
PSMEA$GroupEA <- as.factor(PSMEA$GroupEA)

#选择变量
vars <- c("Age50","ECOG","Menstr","Surgery","TNBC","Ki67","Ki67p",
          "Visceral","Site","Brain","Bone","Liver","Lung","Lymph","Adrenal","Chest","PeriopTAX",
          "PeriopAN","PeriopTAXAN","PeriopP","PeriopCAP","Apa","PD1","Gem","Cap","Firstline")
tab1 <- CreateTableOne(vars=vars, strata = "GroupEA", data = PSMEA)

#导出数据，计算p, SMD
print(tab1, showAllLevels = TRUE, smd = TRUE)

#设置随机数
set.seed(1234)

#PSM计算

psm <- matchit(
  GroupEA~Age+Age50+ECOG+Surgery+TNBC+Site+Visceral+Brain+Liver+Lung+Lymph+Adrenal+Chest+PeriopTAXAN+Apa+Firstline,
  data=PSMEA,
  method = "nearest",
  ratio = 1,
  replace = F,
  distance = "logit",
  caliper = 0.2 #卡钳值
  )
summary(psm)

#提取匹配后的病例对照
matchdata <- match.data(psm)
View(matchdata)

#排序匹配值
matchdata$subclass <- sort(matchdata$subclass)
View(matchdata)

#导出数据，计算p, SMD
tab2 <- CreateTableOne(vars = vars,strata = "GroupEA", data = matchdata)
print(tab2, showAllLevels = TRUE, smd = TRUE)


print(matchdata, quote = T, noSpaces = T)
matchdata <- print(
  matchdata,
  quote = F, #不显示引号
  noSpaces = T, #是否为对齐面添加的空间
  printToggle = F #输出matrix
  )
write.csv(matchdata, file = "EA-afterPSM.csv")
