# Supplementary material for: Feasibility and tolerability of eribulin-based chemotherapy versus other chemotherapy regimens for patients with metastatic triple-negative breast cancer: a single-centre retrospective study
Source: Front Cell Dev Biol. 2024 Feb 22;12:1313610. doi: 10.3389/fcell.2024.1313610 (PMC10936577; doi:10.3389/fcell.2024.1313610)
Supplement: Supplementary file 1 [file DataSheet1.ZIP › R. code/1. PSM/PSM Cohort 2-Eribulin vs Platinum/EP-afterPSM.csv]

	GroupEP	Patient ID	Age	Age50	ECOG	Menstr	Surgery	TNBC	Ki67	Ki67p	Visceral	Site	Brain	Bone	Liver	Lung	Lymph	Adrenal	Chest	PeriopTAX	PeriopAN	PeriopTAXAN	PeriopP	PeriopCAP	Apa	PD1	Gem	Cap	Firstline	distance	weights	subclass
1	1	193917	55	1	0	1	1	0	30	1	0	0	0	1	0	0	0	0	0	1	1	1	0	0	0	0	1	0	1	0.521339617048823	1	1
2	1	232548	46	0	1	0	1	0	20	0	0	1	0	1	1	0	1	0	0	1	1	1	0	0	0	1	1	0	0	0.231130987306404	1	7
3	0	243224	47	0	1	0	1	0	45	1	1	1	0	1	1	1	0	0	1	0	1	1	0	0	0	0	0	0	0	0.487659706928649	1	17
4	0	180312	52	1	1	0	1	0	20	0	0	0	0	0	0	0	1	0	0	1	1	1	0	0	0	0	0	0	1	0.359090155935567	1	15
5	1	255596	48	0	0	0	1	1	60	1	1	0	0	0	0	1	0	0	0	1	1	1	0	0	0	0	1	0	1	0.412042352832485	1	25
6	0	284094	61	1	0	1	1	1	35	1	1	0	0	0	0	1	0	0	0	1	1	1	0	0	0	0	0	0	1	0.522920170015878	1	14
7	1	269876	46	0	1	0	1	1	90	1	0	0	0	0	0	0	0	0	1	1	1	1	0	0	0	0	0	0	0	0.334954744120347	1	2
8	1	280710	50	1	1	0	1	0	40	1	1	1	0	1	1	1	1	0	1	1	1	1	0	0	0	0	1	0	1	0.661400376248602	1	3
9	1	282945	57	1	1	1	1	1	70	1	0	0	0	0	0	0	1	0	1	1	1	1	0	0	0	1	1	0	0	0.524518253205009	1	4
10	1	301749	52	1	1	0	1	1	60	1	1	0	0	0	0	1	0	0	0	1	1	1	0	0	0	0	0	1	0	0.368546014843434	1	5
11	0	231165	50	1	1	0	1	1	40	1	1	1	0	0	1	1	0	0	0	1	1	1	0	0	0	0	0	0	0	0.318696058174894	1	5
12	1	267942	39	0	1	0	0	0	90	1	0	0	0	0	0	0	1	0	0	0	0	0	0	0	0	0	1	0	0	0.437976310089233	1	6
13	1	275958	48	0	0	0	1	1	70	1	0	1	0	1	1	0	1	0	0	1	1	1	0	0	0	0	0	0	1	0.30262755939893	1	8
14	0	194493	55	1	1	0	1	1	40	1	1	1	0	0	0	1	1	0	0	0	1	1	0	1	0	0	0	0	0	0.232471980374445	1	7
15	0	214311	46	0	1	0	0	1	45	1	1	1	0	0	0	0	1	0	0	0	0	0	0	0	0	0	0	0	0	0.157445019948292	1	19
16	1	63537	57	1	0	1	1	1	60	1	0	0	0	1	0	0	0	0	0	1	1	1	0	0	0	0	0	1	1	0.413409183085059	1	9
17	1	291853	59	1	1	1	1	1	75	1	1	1	0	1	0	1	1	0	0	1	1	1	0	0	0	0	0	0	1	0.184053216358855	1	10
18	1	307899	35	0	1	0	0	0	60	1	1	0	0	0	0	1	0	0	1	1	1	1	1	0	0	0	0	0	0	0.545752385878691	1	11
19	1	300472	54	1	1	0	1	1	60	1	1	1	0	0	0	1	1	0	0	0	0	0	0	0	0	0	0	0	0	0.410975861896033	1	12
20	1	290005	66	1	0	0	0	1	10	0	0	0	0	0	0	0	1	0	0	0	0	0	0	0	0	0	0	0	0	0.634964187011195	1	13
21	1	283198	27	0	1	0	0	1	70	1	1	0	0	1	0	1	1	0	0	0	0	0	0	0	0	0	1	0	0	0.525324572228183	1	14
22	1	296767	52	1	1	0	0	1	80	1	1	1	0	1	1	0	1	0	0	0	0	0	0	0	0	0	0	0	0	0.387290328085994	1	15
23	1	299577	51	1	1	0	0	1	15	0	0	0	0	1	0	0	1	0	0	0	0	0	0	0	0	0	0	0	0	0.455120986853179	1	16
24	1	306012	42	0	1	0	1	1	80	1	1	0	0	0	0	1	1	0	0	0	0	0	0	0	0	0	0	0	1	0.463188756005165	1	17
25	0	289097	54	1	1	0	0	1	50	1	1	0	0	0	0	1	1	0	0	0	0	0	0	0	0	0	0	0	0	0.569734771451027	1	13
26	1	229554	56	1	1	0	1	1	80	1	0	0	0	0	0	0	1	0	0	1	1	1	0	1	0	0	1	0	1	0.258671436911296	1	18
27	1	239130	41	0	1	0	1	1	80	1	1	1	0	1	0	1	1	0	0	1	1	1	0	0	0	0	1	0	0	0.164854312199632	1	19
28	1	265884	57	1	1	1	0	1	80	1	1	0	0	0	0	1	1	0	0	0	0	0	0	0	0	0	0	0	0	0.555610030445731	1	20
29	1	310183	53	1	1	0	1	1	40	1	0	0	0	0	0	0	0	0	1	1	1	1	0	1	0	1	0	0	0	0.469095435287589	1	21
30	0	187635	56	1	1	0	1	1	50	1	1	0	0	0	0	1	1	0	0	1	1	1	0	1	0	0	1	0	0	0.421521225770825	1	9
31	1	308390	48	0	1	0	1	1	95	1	1	1	0	0	0	1	1	0	0	1	1	1	1	0	0	0	0	0	0	0.147230625610631	1	22
32	1	302270	60	1	1	0	1	0	40	1	1	1	0	1	1	0	0	0	0	1	1	1	0	0	0	1	0	0	0	0.254972594125457	1	23
33	0	266415	37	0	1	0	1	1	60	1	1	1	0	0	0	1	1	0	1	1	1	1	0	0	0	1	1	0	1	0.307423975377794	1	2
34	0	270085	50	1	1	0	1	0	60	1	1	0	0	0	0	1	1	0	0	1	1	1	0	0	0	0	1	0	0	0.548672425325573	1	11
35	0	w2	55	1	1	1	1	1	60	1	1	0	0	0	0	1	1	0	0	1	1	1	0	1	0	0	0	0	0	0.426193993888228	1	6
36	0	228849	46	0	1	0	1	1	60	1	0	0	0	0	0	0	0	0	1	0	0	0	0	0	0	0	0	0	0	0.53232434456463	1	1
37	0	228944	48	0	1	0	0	1	60	1	0	1	0	1	0	0	1	0	1	1	1	1	0	0	0	0	1	0	1	0.142197588519288	1	22
38	0	131325	66	1	1	1	0	1	60	1	1	1	0	0	0	1	1	0	0	0	0	0	0	0	0	0	0	0	1	0.256538511962083	1	23
39	0	284541	61	1	1	1	1	1	70	1	1	1	0	1	0	1	1	0	0	1	1	1	0	0	0	0	0	0	1	0.178375271713969	1	10
40	0	201090	43	0	1	0	1	0	70	1	0	1	0	1	0	0	1	0	1	1	1	1	0	0	0	0	0	0	0	0.303652356079343	1	8
41	0	219048	50	1	0	0	1	1	70	1	0	0	0	0	0	0	1	0	0	1	1	1	0	0	0	0	0	0	1	0.520619022569718	1	4
42	0	194090	48	0	1	0	0	1	75	1	1	1	0	1	1	1	1	0	0	0	0	0	0	0	0	0	1	0	0	0.363540376431686	1	12
43	0	242111	53	1	1	0	1	1	80	1	1	0	0	0	0	1	0	0	0	1	1	1	0	0	0	0	0	0	0	0.36410423397294	1	25
44	0	278854	34	0	1	0	1	1	80	1	1	0	0	0	1	0	0	0	0	1	1	1	0	0	0	0	0	0	0	0.316304890316958	1	24
45	0	126006	39	0	1	0	1	0	80	1	1	0	0	0	0	1	0	0	0	0	0	0	0	0	0	0	0	0	0	0.556417328042341	1	20
46	1	242835	59	1	1	0	1	1	40	1	0	0	0	0	0	1	1	0	0	1	1	1	0	0	0	0	0	0	1	0.356149570622689	1	24
47	0	208531	54	1	0	0	0	1	80	1	0	1	0	0	0	0	1	0	0	0	0	0	0	0	0	0	1	0	0	0.471576757280026	1	21
48	0	167352	62	1	0	1	1	1	90	1	0	0	0	0	0	0	1	0	1	1	1	1	0	0	0	0	1	0	1	0.691020833789904	1	3
49	0	142192	31	0	1	0	1	1	90	1	0	0	0	0	0	0	1	0	0	1	1	1	0	0	0	0	1	0	0	0.258772121324229	1	18
50	0	245837	65	1	1	1	1	0	20	0	0	0	0	0	1	0	0	0	0	1	1	1	0	0	0	0	0	0	0	0.432678479722516	1	16
