# Supplementary material for: Feasibility and tolerability of eribulin-based chemotherapy versus other chemotherapy regimens for patients with metastatic triple-negative breast cancer: a single-centre retrospective study
Source: Front Cell Dev Biol. 2024 Feb 22;12:1313610. doi: 10.3389/fcell.2024.1313610 (PMC10936577; doi:10.3389/fcell.2024.1313610)
Supplement: Supplementary file 1 [file DataSheet1.ZIP › R. code/1. PSM/PSM Cohort 2-Eribulin vs Platinum/PSMEP.xlsx]

## Sheet: Sheet1
GroupEP	Patient ID	Age	Age50	ECOG	Menstr	Surgery	TNBC	Ki67	Ki67p	Visceral	Site	Brain	Bone	Liver	Lung	Lymph	Adrenal	Chest	PeriopTAX	PeriopAN	PeriopTAXAN	PeriopP	PeriopCAP	Apa	PD1	Gem	Cap	Firstline
1	193917	55	1	0	1	1	0	30	1	0	0	0	1	0	0	0	0	0	1	1	1	0	0	0	0	1	0	1
1	232548	46	0	1	0	1	0	20	0	0	1	0	1	1	0	1	0	0	1	1	1	0	0	0	1	1	0	0
0	149528	40	0	1	0	0	1	8	0	0	1	0	1	0	0	1	0	0	0	0	0	0	0	0	0	0	0	0
0	175451	56	1	1	1	1	1	10	0	1	1	0	1	1	0	1	0	0	1	1	1	0	0	0	0	0	0	1
0	243224	47	0	1	0	1	0	45	1	1	1	0	1	1	1	0	0	1	0	1	1	0	0	0	0	0	0	0
1	293132	45	0	1	0	1	1	80	1	1	0	0	0	0	1	0	0	0	1	1	1	0	0	1	0	0	0	0
0	180312	52	1	1	0	1	0	20	0	0	0	0	0	0	0	1	0	0	1	1	1	0	0	0	0	0	0	1
0	202664	49	0	1	0	0	1	20	0	1	1	0	1	0	1	1	0	0	1	1	1	0	0	0	0	0	0	0
1	255596	48	0	0	0	1	1	60	1	1	0	0	0	0	1	0	0	0	1	1	1	0	0	0	0	1	0	1
0	290659	43	0	1	0	1	1	30	1	1	1	0	1	0	1	1	0	0	1	1	1	0	0	0	0	0	0	1
0	284094	61	1	0	1	1	1	35	1	1	0	0	0	0	1	0	0	0	1	1	1	0	0	0	0	0	0	1
1	268470	47	0	0	0	1	0	75	1	1	1	0	0	0	0	1	1	1	1	1	1	0	0	0	0	0	0	1
1	269876	46	0	1	0	1	1	90	1	0	0	0	0	0	0	0	0	1	1	1	1	0	0	0	0	0	0	0
1	280710	50	1	1	0	1	0	40	1	1	1	0	1	1	1	1	0	1	1	1	1	0	0	0	0	1	0	1
1	282945	57	1	1	1	1	1	70	1	0	0	0	0	0	0	1	0	1	1	1	1	0	0	0	1	1	0	0
0	164330	42	0	1	0	1	1	40	1	1	0	1	1	0	0	0	0	0	1	1	1	0	0	0	0	1	0	0
1	301749	52	1	1	0	1	1	60	1	1	0	0	0	0	1	0	0	0	1	1	1	0	0	0	0	0	1	0
0	231165	50	1	1	0	1	1	40	1	1	1	0	0	1	1	0	0	0	1	1	1	0	0	0	0	0	0	0
1	267942	39	0	1	0	0	0	90	1	0	0	0	0	0	0	1	0	0	0	0	0	0	0	0	0	1	0	0
1	275958	48	0	0	0	1	1	70	1	0	1	0	1	1	0	1	0	0	1	1	1	0	0	0	0	0	0	1
0	194493	55	1	1	0	1	1	40	1	1	1	0	0	0	1	1	0	0	0	1	1	0	1	0	0	0	0	0
0	214311	46	0	1	0	0	1	45	1	1	1	0	0	0	0	1	0	0	0	0	0	0	0	0	0	0	0	0
1	63537	57	1	0	1	1	1	60	1	0	0	0	1	0	0	0	0	0	1	1	1	0	0	0	0	0	1	1
1	291853	59	1	1	1	1	1	75	1	1	1	0	1	0	1	1	0	0	1	1	1	0	0	0	0	0	0	1
1	307899	35	0	1	0	0	0	60	1	1	0	0	0	0	1	0	0	1	1	1	1	1	0	0	0	0	0	0
1	268375	56	1	1	0	1	1	75	1	1	0	0	0	0	0	1	1	0	1	1	1	0	1	0	0	0	0	1
1	300472	54	1	1	0	1	1	60	1	1	1	0	0	0	1	1	0	0	0	0	0	0	0	0	0	0	0	0
1	259861	55	1	1	1	1	1	70	1	1	0	0	0	0	1	1	0	0	1	1	1	0	1	1	1	1	0	1
1	290005	66	1	0	0	0	1	10	0	0	0	0	0	0	0	1	0	0	0	0	0	0	0	0	0	0	0	0
1	307236	45	0	1	0	1	1	80	1	1	1	0	1	1	1	1	0	0	1	1	1	0	0	1	0	0	1	1
1	299778	35	0	1	0	1	1	90	1	0	0	0	0	0	0	1	0	0	1	1	1	0	1	1	1	0	0	1
1	296342	45	0	1	0	0	1	60	1	1	1	0	0	1	1	1	0	0	0	0	0	0	0	1	1	0	0	0
1	274672	50	1	1	0	1	1	50	1	0	0	0	0	0	0	1	0	0	1	1	1	0	0	1	1	0	0	1
1	251685	45	0	1	0	1	0	40	1	0	0	0	1	0	0	0	0	0	1	1	1	0	0	1	1	0	0	1
1	311990	44	0	1	0	1	0	80	1	0	0	0	0	0	0	0	0	1	1	1	1	1	1	1	1	0	0	1
1	256215	47	0	1	0	1	0	60	1	1	0	0	1	0	1	1	0	0	1	1	1	0	0	1	0	0	0	0
1	283198	27	0	1	0	0	1	70	1	1	0	0	1	0	1	1	0	0	0	0	0	0	0	0	0	1	0	0
0	253781	57	1	1	0	1	1	50	1	1	1	0	1	0	1	1	0	0	1	1	1	0	0	0	0	0	0	0
1	296767	52	1	1	0	0	1	80	1	1	1	0	1	1	0	1	0	0	0	0	0	0	0	0	0	0	0	0
1	299577	51	1	1	0	0	1	15	0	0	0	0	1	0	0	1	0	0	0	0	0	0	0	0	0	0	0	0
1	297303	49	0	1	0	0	1	60	1	1	1	0	0	0	1	1	0	0	0	0	0	0	0	1	0	0	0	0
1	306012	42	0	1	0	1	1	80	1	1	0	0	0	0	1	1	0	0	0	0	0	0	0	0	0	0	0	1
1	296824	23	0	1	0	0	1	80	1	1	1	1	1	1	0	1	0	0	0	0	0	0	0	1	1	0	0	0
0	289097	54	1	1	0	0	1	50	1	1	0	0	0	0	1	1	0	0	0	0	0	0	0	0	0	0	0	0
1	229554	56	1	1	0	1	1	80	1	0	0	0	0	0	0	1	0	0	1	1	1	0	1	0	0	1	0	1
1	239130	41	0	1	0	1	1	80	1	1	1	0	1	0	1	1	0	0	1	1	1	0	0	0	0	1	0	0
1	265884	57	1	1	1	0	1	80	1	1	0	0	0	0	1	1	0	0	0	0	0	0	0	0	0	0	0	0
0	155117	53	1	1	1	1	1	50	1	0	0	0	0	0	0	1	0	0	1	1	1	0	0	0	0	1	0	1
1	309329	68	1	1	1	1	0	20	0	1	1	0	1	1	0	1	0	0	1	0	1	0	0	1	1	0	0	0
1	310183	53	1	1	0	1	1	40	1	0	0	0	0	0	0	0	0	1	1	1	1	0	1	0	1	0	0	0
0	187635	56	1	1	0	1	1	50	1	1	0	0	0	0	1	1	0	0	1	1	1	0	1	0	0	1	0	0
1	308390	48	0	1	0	1	1	95	1	1	1	0	0	0	1	1	0	0	1	1	1	1	0	0	0	0	0	0
1	302270	60	1	1	0	1	0	40	1	1	1	0	1	1	0	0	0	0	1	1	1	0	0	0	1	0	0	0
0	262437	46	0	1	0	1	1	60	1	1	0	0	1	0	1	0	0	0	1	1	1	0	0	0	0	0	0	1
0	266415	37	0	1	0	1	1	60	1	1	1	0	0	0	1	1	0	1	1	1	1	0	0	0	1	1	0	1
0	128862	33	0	1	0	1	1	60	1	1	0	0	0	1	0	0	0	0	1	1	1	0	0	0	0	0	0	1
0	270085	50	1	1	0	1	0	60	1	1	0	0	0	0	1	1	0	0	1	1	1	0	0	0	0	1	0	0
0	w2	55	1	1	1	1	1	60	1	1	0	0	0	0	1	1	0	0	1	1	1	0	1	0	0	0	0	0
0	228849	46	0	1	0	1	1	60	1	0	0	0	0	0	0	0	0	1	0	0	0	0	0	0	0	0	0	0
0	151285	44	0	1	0	1	1	60	1	0	0	0	0	0	0	1	0	0	1	1	1	0	0	0	0	0	0	0
0	194608	53	1	1	1	0	1	60	1	0	1	0	1	0	0	1	0	0	0	0	0	0	0	0	0	1	0	0
0	200831	48	0	1	0	1	1	60	1	1	0	0	0	0	1	0	0	0	1	1	1	0	0	0	0	1	0	0
0	228944	48	0	1	0	0	1	60	1	0	1	0	1	0	0	1	0	1	1	1	1	0	0	0	0	1	0	1
0	131325	66	1	1	1	0	1	60	1	1	1	0	0	0	1	1	0	0	0	0	0	0	0	0	0	0	0	1
0	253845	68	1	1	1	0	1	70	1	1	1	0	1	0	1	1	0	0	0	0	0	0	0	0	0	0	0	0
0	284541	61	1	1	1	1	1	70	1	1	1	0	1	0	1	1	0	0	1	1	1	0	0	0	0	0	0	1
0	201090	43	0	1	0	1	0	70	1	0	1	0	1	0	0	1	0	1	1	1	1	0	0	0	0	0	0	0
0	200166	54	1	1	1	0	1	50	1	0	1	0	1	0	0	1	0	0	1	1	1	0	0	0	0	1	0	1
0	212044	45	0	0	0	1	1	70	1	1	1	0	0	1	0	1	0	0	0	0	0	0	0	0	0	1	0	1
0	219048	50	1	0	0	1	1	70	1	0	0	0	0	0	0	1	0	0	1	1	1	0	0	0	0	0	0	1
0	194090	48	0	1	0	0	1	75	1	1	1	0	1	1	1	1	0	0	0	0	0	0	0	0	0	1	0	0
0	242111	53	1	1	0	1	1	80	1	1	0	0	0	0	1	0	0	0	1	1	1	0	0	0	0	0	0	0
0	278854	34	0	1	0	1	1	80	1	1	0	0	0	1	0	0	0	0	1	1	1	0	0	0	0	0	0	0
0	126006	39	0	1	0	1	0	80	1	1	0	0	0	0	1	0	0	0	0	0	0	0	0	0	0	0	0	0
1	242835	59	1	1	0	1	1	40	1	0	0	0	0	0	1	1	0	0	1	1	1	0	0	0	0	0	0	1
0	158886	46	0	1	0	1	1	80	1	0	0	0	0	0	0	1	0	0	0	1	1	0	0	0	0	1	0	0
0	48882	57	1	1	0	1	1	80	1	1	1	0	1	1	0	1	0	0	0	1	1	0	0	0	0	1	0	0
0	197869	59	1	1	1	0	0	80	1	1	1	0	0	0	1	1	0	0	1	1	1	1	0	0	0	0	0	1
0	202574	37	0	1	0	0	1	80	1	1	1	0	1	0	1	0	0	0	1	1	1	0	0	0	0	1	0	1
0	203038	37	0	1	0	0	1	80	1	1	1	0	1	0	1	1	0	0	1	1	1	0	0	0	0	1	0	0
0	206973	47	0	1	0	0	1	80	1	0	0	0	1	0	0	0	0	0	0	1	1	0	0	0	0	0	0	0
0	208531	54	1	0	0	0	1	80	1	0	1	0	0	0	0	1	0	0	0	0	0	0	0	0	0	1	0	0
0	154730	32	0	1	0	1	1	85	1	0	1	0	1	0	0	1	0	0	1	1	1	0	0	0	0	1	0	0
0	155411	43	0	1	0	1	1	85	1	0	0	0	0	0	0	1	0	0	1	1	1	0	0	0	0	1	0	0
0	261564	47	0	1	1	1	0	90	1	0	0	0	0	0	0	1	0	0	0	1	1	0	0	0	0	1	1	1
0	167352	62	1	0	1	1	1	90	1	0	0	0	0	0	0	1	0	1	1	1	1	0	0	0	0	1	0	1
0	142192	31	0	1	0	1	1	90	1	0	0	0	0	0	0	1	0	0	1	1	1	0	0	0	0	1	0	0
0	148751	55	1	1	0	1	1	20	0	0	0	0	1	0	0	0	0	0	1	1	1	0	0	0	0	0	0	1
0	146464	53	1	1	0	1	0	10	0	0	1	0	0	0	0	1	0	0	1	1	1	0	1	0	0	0	0	0
1	293193	40	0	0	0	1	1	60	1	1	0	0	0	0	1	0	0	0	0	0	0	0	1	1	1	0	0	0
0	245837	65	1	1	1	1	0	20	0	0	0	0	0	1	0	0	0	0	1	1	1	0	0	0	0	0	0	0
1	269845	58	1	1	0	1	1	50	1	0	0	0	0	0	0	1	0	0	1	0	1	0	0	1	1	0	0	0
1	314324	55	1	1	0	1	1	80	1	0	0	0	0	0	0	1	0	0	1	0	1	0	1	1	1	0	0	0
