# Supplementary material for: Feasibility and tolerability of eribulin-based chemotherapy versus other chemotherapy regimens for patients with metastatic triple-negative breast cancer: a single-centre retrospective study
Source: Front Cell Dev Biol. 2024 Feb 22;12:1313610. doi: 10.3389/fcell.2024.1313610 (PMC10936577; doi:10.3389/fcell.2024.1313610)
Supplement: Supplementary file 1 [file DataSheet1.ZIP › R. code/1. PSM/PSM Cohort 3-Eribulin vs OtherChemotherapy/EO-afterPSM.csv]

	GroupEO	Patient ID	Age	Age50	ECOG	Menstr	Surgery	TNBC	Ki67	Ki67p	Visceral	Site	Brain	Bone	Liver	Lung	Lymph	Adrenal	Chest	PeriopTAX	PeriopAN	PeriopTAXAN	PeriopP	PeriopCAP	Apa	PD1	Gem	Cap	Firstline	GroupEA	distance	weights	subclass
1	1	193917	55	1	0	1	1	0	30	1	0	0	0	1	0	0	0	0	0	1	1	1	0	0	0	0	1	0	1	1	0.237066377245063	1	1
2	1	232548	46	0	1	0	1	0	20	0	0	1	0	1	1	0	1	0	0	1	1	1	0	0	0	1	1	0	0	1	0.179391270646775	1	7
3	0	243224	47	0	1	0	1	0	45	1	1	1	0	1	1	1	0	0	1	0	1	1	0	0	0	0	0	0	0	0	0.409029092205317	1	5
4	1	293132	45	0	1	0	1	1	80	1	1	0	0	0	0	1	0	0	0	1	1	1	0	0	1	0	0	0	0	1	0.46555425665743	1	34
5	1	255596	48	0	0	0	1	1	60	1	1	0	0	0	0	1	0	0	0	1	1	1	0	0	0	0	1	0	1	1	0.360820052096591	1	2
6	0	114382	62	1	1	0	1	0	30	1	0	0	0	1	1	0	0	0	0	1	1	1	0	0	1	0	0	0	0	0	0.491013657404661	1	23
7	0	284094	61	1	0	1	1	1	35	1	1	0	0	0	0	1	0	0	0	1	1	1	0	0	0	0	0	0	1	0	0.345102693410906	1	31
8	1	269876	46	0	1	0	1	1	90	1	0	0	0	0	0	0	0	0	1	1	1	1	0	0	0	0	0	0	0	1	0.282220706669748	1	8
9	0	143799	49	0	1	0	1	1	40	1	0	0	0	0	0	1	1	0	0	1	1	1	0	0	0	0	0	0	0	0	0.34710159430981	1	2
10	0	279973	60	1	1	1	0	1	40	1	0	0	0	0	0	0	0	0	0	0	0	0	0	0	0	0	0	1	0	0	0.106975149007681	1	15
11	1	280710	50	1	1	0	1	0	40	1	1	1	0	1	1	1	1	0	1	1	1	1	0	0	0	0	1	0	1	1	0.503032143774994	1	9
12	1	282945	57	1	1	1	1	1	70	1	0	0	0	0	0	0	1	0	1	1	1	1	0	0	0	1	1	0	0	1	0.424513844351867	1	10
13	0	177818	47	0	1	1	1	0	40	1	1	1	0	0	1	0	1	1	0	0	1	1	0	0	0	0	0	0	1	0	0.397414295011062	1	10
14	1	301749	52	1	1	0	1	1	60	1	1	0	0	0	0	1	0	0	0	1	1	1	0	0	0	0	0	1	0	1	0.214924067607136	1	11
15	1	267942	39	0	1	0	0	0	90	1	0	0	0	0	0	0	1	0	0	0	0	0	0	0	0	0	1	0	0	1	0.24068075681792	1	12
16	1	275958	48	0	0	0	1	1	70	1	0	1	0	1	1	0	1	0	0	1	1	1	0	0	0	0	0	0	1	1	0.283340307709762	1	13
17	1	63537	57	1	0	1	1	1	60	1	0	0	0	1	0	0	0	0	0	1	1	1	0	0	0	0	0	1	1	1	0.209032319552791	1	14
18	1	291853	59	1	1	1	1	1	75	1	1	1	0	1	0	1	1	0	0	1	1	1	0	0	0	0	0	0	1	1	0.105073108327698	1	15
19	1	307899	35	0	1	0	0	0	60	1	1	0	0	0	0	1	0	0	1	1	1	1	1	0	0	0	0	0	0	1	0.507314857131338	1	16
20	1	268375	56	1	1	0	1	1	75	1	1	0	0	0	0	0	1	1	0	1	1	1	0	1	0	0	0	0	1	1	0.429725333982082	1	17
21	1	300472	54	1	1	0	1	1	60	1	1	1	0	0	0	1	1	0	0	0	0	0	0	0	0	0	0	0	0	1	0.151935209405175	1	18
22	0	213466	55	1	1	0	1	1	80	1	1	1	0	1	0	1	1	0	0	1	1	1	0	0	1	1	0	0	1	0	0.280344886105988	1	13
23	1	259861	55	1	1	1	1	1	70	1	1	0	0	0	0	1	1	0	0	1	1	1	0	1	1	1	1	0	1	1	0.541066977117232	1	19
24	0	305690	46	0	1	0	1	1	40	1	1	1	0	0	0	1	1	0	0	1	1	1	1	0	1	0	0	0	0	0	0.358803539704333	1	38
25	1	290005	66	1	0	0	0	1	10	0	0	0	0	0	0	0	1	0	0	0	0	0	0	0	0	0	0	0	0	1	0.396413635631051	1	20
26	0	272124	60	1	1	1	0	1	30	1	0	0	0	1	0	0	1	0	0	0	0	0	0	0	1	0	0	0	0	0	0.427745927101328	1	21
27	1	307236	45	0	1	0	1	1	80	1	1	1	0	1	1	1	1	0	0	1	1	1	0	0	1	0	0	1	1	1	0.475675125681372	1	21
28	1	299778	35	0	1	0	1	1	90	1	0	0	0	0	0	0	1	0	0	1	1	1	0	1	1	1	0	0	1	1	0.395688539518975	1	22
29	1	296342	45	0	1	0	0	1	60	1	1	1	0	0	1	1	1	0	0	0	0	0	0	0	1	1	0	0	0	1	0.55889182631148	1	23
30	0	309025	51	1	1	0	0	1	70	1	1	1	0	1	1	1	1	0	0	1	1	1	0	0	1	1	0	0	1	0	0.469551980971754	1	19
31	0	w1	47	0	1	0	1	1	10	0	1	1	0	0	0	0	1	1	0	1	1	1	0	0	1	1	0	1	1	0	0.447510574037279	1	26
32	1	274672	50	1	1	0	1	1	50	1	0	0	0	0	0	0	1	0	0	1	1	1	0	0	1	1	0	0	1	1	0.374156530780972	1	24
33	1	251685	45	0	1	0	1	0	40	1	0	0	0	1	0	0	0	0	0	1	1	1	0	0	1	1	0	0	1	1	0.255359976216198	1	25
34	1	311990	44	0	1	0	1	0	80	1	0	0	0	0	0	0	0	0	1	1	1	1	1	1	1	1	0	0	1	1	0.511473508469165	1	26
35	0	278092	34	0	1	0	1	0	50	1	0	0	0	1	0	0	1	0	0	1	1	1	1	1	1	1	0	0	1	0	0.432270885463856	1	9
36	0	268018	65	1	1	1	0	1	80	1	0	0	0	0	0	0	1	0	0	0	0	0	0	0	1	0	0	0	0	0	0.414258451727578	1	6
37	1	256215	47	0	1	0	1	0	60	1	1	0	0	1	0	1	1	0	0	1	1	1	0	0	1	0	0	0	0	1	0.658263610225588	1	27
38	1	283198	27	0	1	0	0	1	70	1	1	0	0	1	0	1	1	0	0	0	0	0	0	0	0	0	1	0	0	1	0.396145718270889	1	28
39	1	296767	52	1	1	0	0	1	80	1	1	1	0	1	1	0	1	0	0	0	0	0	0	0	0	0	0	0	0	1	0.156452763117785	1	29
40	1	299577	51	1	1	0	0	1	15	0	0	0	0	1	0	0	1	0	0	0	0	0	0	0	0	0	0	0	0	1	0.206440370369923	1	30
41	0	267944	61	1	1	1	1	1	50	1	1	1	0	1	0	1	1	0	1	0	0	0	0	0	0	0	0	1	1	0	0.263173545152984	1	3
42	1	297303	49	0	1	0	0	1	60	1	1	1	0	0	0	1	1	0	0	0	0	0	0	0	1	0	0	0	0	1	0.350384743731764	1	31
43	1	306012	42	0	1	0	1	1	80	1	1	0	0	0	0	1	1	0	0	0	0	0	0	0	0	0	0	0	1	1	0.290701687340301	1	32
44	0	293958	54	1	1	0	0	1	30	1	0	0	0	0	0	0	1	0	0	0	0	0	0	0	1	1	0	0	0	0	0.444072068768003	1	16
45	1	296824	23	0	1	0	0	1	80	1	1	1	1	1	1	0	1	0	0	0	0	0	0	0	1	1	0	0	0	1	0.405845670111031	1	33
46	1	229554	56	1	1	0	1	1	80	1	0	0	0	0	0	0	1	0	0	1	1	1	0	1	0	0	1	0	1	1	0.149835204315729	1	35
47	0	297907	59	1	1	1	0	1	60	1	1	1	1	1	0	0	1	0	0	0	0	0	0	0	1	0	0	0	0	0	0.180304952700961	1	7
48	0	303451	65	1	1	1	0	1	60	1	0	0	0	1	0	0	1	0	0	0	0	0	0	0	1	1	0	0	0	0	0.414258451727578	1	34
49	1	239130	41	0	1	0	1	1	80	1	1	1	0	1	0	1	1	0	0	1	1	1	0	0	0	0	1	0	0	1	0.157056777911313	1	36
50	1	265884	57	1	1	1	0	1	80	1	1	0	0	0	0	1	1	0	0	0	0	0	0	0	0	0	0	0	0	1	0.336591878516889	1	37
51	1	309329	68	1	1	1	1	0	20	0	1	1	0	1	1	0	1	0	0	1	0	1	0	0	1	1	0	0	0	1	0.362743278824691	1	38
52	0	299160	52	1	0	0	1	1	50	1	1	0	0	0	0	1	0	0	0	1	1	1	0	0	1	0	0	0	0	0	0.721449181479644	1	4
53	1	310183	53	1	1	0	1	1	40	1	0	0	0	0	0	0	0	0	1	1	1	1	0	1	0	1	0	0	0	1	0.281729150100579	1	39
54	0	187635	56	1	1	0	1	1	50	1	1	0	0	0	0	1	1	0	0	1	1	1	0	1	0	0	1	0	0	0	0.339871787606308	1	37
55	1	308390	48	0	1	0	1	1	95	1	1	1	0	0	0	1	1	0	0	1	1	1	1	0	0	0	0	0	0	1	0.147070969596068	1	40
56	1	302270	60	1	1	0	1	0	40	1	1	1	0	1	1	0	0	0	0	1	1	1	0	0	0	1	0	0	0	1	0.0906350456084372	1	41
57	0	270085	50	1	1	0	1	0	60	1	1	0	0	0	0	1	1	0	0	1	1	1	0	0	0	0	1	0	0	0	0.387541004854125	1	20
58	0	288164	42	0	0	0	1	1	60	1	0	0	0	0	0	0	1	0	0	1	1	1	0	0	0	0	1	0	1	0	0.362644036583479	1	22
59	0	151285	44	0	1	0	1	1	60	1	0	0	0	0	0	0	1	0	0	1	1	1	0	0	0	0	0	0	0	0	0.207427416651966	1	30
60	0	228944	48	0	1	0	0	1	60	1	0	1	0	1	0	0	1	0	1	1	1	1	0	0	0	0	1	0	1	0	0.147049339772148	1	40
61	0	125265	44	0	1	0	1	1	60	1	1	1	0	1	0	1	1	0	1	1	1	1	0	0	0	0	0	1	1	0	0.279677848770548	1	8
62	0	178081	55	1	1	1	1	1	60	1	0	0	0	0	0	0	1	0	0	0	0	0	0	0	0	0	1	0	1	0	0.155092155471614	1	29
63	0	157628	46	0	1	0	1	1	70	1	1	1	0	0	0	1	1	0	0	0	1	1	0	0	0	0	0	0	0	0	0.149869223036049	1	18
64	0	201090	43	0	1	0	1	0	70	1	0	1	0	1	0	0	1	0	1	1	1	1	0	0	0	0	0	0	0	0	0.232908446061333	1	1
65	0	219048	50	1	0	0	1	1	70	1	0	0	0	0	0	0	1	0	0	1	1	1	0	0	0	0	0	0	1	0	0.359530747164675	1	24
66	0	194090	48	0	1	0	0	1	75	1	1	1	0	1	1	1	1	0	0	0	0	0	0	0	0	0	1	0	0	0	0.278562889767935	1	39
67	0	242111	53	1	1	0	1	1	80	1	1	0	0	0	0	1	0	0	0	1	1	1	0	0	0	0	0	0	0	0	0.213062608729052	1	11
68	0	126006	39	0	1	0	1	0	80	1	1	0	0	0	0	1	0	0	0	0	0	0	0	0	0	0	0	0	0	0	0.257836598449696	1	25
69	1	242835	59	1	1	0	1	1	40	1	0	0	0	0	0	1	1	0	0	1	1	1	0	0	0	0	0	0	1	1	0.267947414287156	1	3
70	0	203038	37	0	1	0	0	1	80	1	1	1	0	1	0	1	1	0	0	1	1	1	0	0	0	0	1	0	0	0	0.15852686551468	1	36
71	0	145365	52	1	1	0	0	0	80	1	1	1	0	1	1	1	1	0	0	1	1	1	0	0	0	0	0	1	1	0	0.240804713208904	1	12
72	0	154730	32	0	1	0	1	1	85	1	0	1	0	1	0	0	1	0	0	1	1	1	0	0	0	0	1	0	0	0	0.0898809711065258	1	41
73	0	155411	43	0	1	0	1	1	85	1	0	0	0	0	0	0	1	0	0	1	1	1	0	0	0	0	1	0	0	0	0.209252734079265	1	14
74	0	235767	50	1	1	0	1	0	90	1	1	0	0	0	0	1	1	0	0	1	1	1	1	1	0	0	0	0	0	0	0.387541004854125	1	33
75	0	167352	62	1	0	1	1	1	90	1	0	0	0	0	0	0	1	0	1	1	1	1	0	0	0	0	1	0	1	0	0.597451282080101	1	27
76	0	311716	60	1	1	0	0	1	35	1	0	1	0	1	0	0	1	0	0	0	0	0	0	0	1	1	0	0	1	0	0.149812453264016	1	35
77	1	293193	40	0	0	0	1	1	60	1	1	0	0	0	0	1	0	0	0	0	0	0	0	1	1	1	0	0	0	1	0.738665366997554	1	4
78	0	289330	55	1	1	0	1	1	80	1	1	0	0	0	1	0	0	0	0	1	1	1	0	0	1	0	0	0	1	0	0.38567091192617	1	28
79	0	317023	34	0	1	0	1	1	45	1	0	0	0	0	0	0	1	0	0	0	0	0	0	0	1	1	0	0	1	0	0.405457472540634	1	17
80	0	232750	47	0	1	0	1	1	60	1	0	0	0	0	0	0	0	0	0	1	1	1	0	0	1	0	0	0	0	0	0.290174792220682	1	32
81	1	269845	58	1	1	0	1	1	50	1	0	0	0	0	0	0	1	0	0	1	0	1	0	0	1	1	0	0	0	1	0.434053165239578	1	5
82	1	314324	55	1	1	0	1	1	80	1	0	0	0	0	0	0	1	0	0	1	0	1	0	1	1	1	0	0	0	1	0.44222615453344	1	6
