# Supplementary material for: Feasibility and tolerability of eribulin-based chemotherapy versus other chemotherapy regimens for patients with metastatic triple-negative breast cancer: a single-centre retrospective study
Source: Front Cell Dev Biol. 2024 Feb 22;12:1313610. doi: 10.3389/fcell.2024.1313610 (PMC10936577; doi:10.3389/fcell.2024.1313610)
Supplement: Supplementary file 1 [file DataSheet1.ZIP › R. code/1. PSM/PSM Cohort 3-Eribulin vs OtherChemotherapy/PSMEO.xlsx]

## Sheet: Sheet1
GroupEO	Patient ID	Age	Age50	ECOG	Menstr	Surgery	TNBC	Ki67	Ki67p	Visceral	Site	Brain	Bone	Liver	Lung	Lymph	Adrenal	Chest	PeriopTAX	PeriopAN	PeriopTAXAN	PeriopP	PeriopCAP	Apa	PD1	Gem	Cap	Firstline
1	193917	55	1	0	1	1	0	30	1	0	0	0	1	0	0	0	0	0	1	1	1	0	0	0	0	1	0	1
1	232548	46	0	1	0	1	0	20	0	0	1	0	1	1	0	1	0	0	1	1	1	0	0	0	1	1	0	0
0	149528	40	0	1	0	0	1	8	0	0	1	0	1	0	0	1	0	0	0	0	0	0	0	0	0	0	0	0
0	175451	56	1	1	1	1	1	10	0	1	1	0	1	1	0	1	0	0	1	1	1	0	0	0	0	0	0	1
0	238201	58	1	1	0	1	1	12	0	1	0	0	0	1	0	0	0	0	1	1	1	0	0	0	0	0	1	1
0	243224	47	0	1	0	1	0	45	1	1	1	0	1	1	1	0	0	1	0	1	1	0	0	0	0	0	0	0
1	293132	45	0	1	0	1	1	80	1	1	0	0	0	0	1	0	0	0	1	1	1	0	0	1	0	0	0	0
0	49911	69	1	1	1	1	0	20	0	0	0	0	1	0	0	0	0	0	0	0	0	0	0	0	0	0	0	0
0	180312	52	1	1	0	1	0	20	0	0	0	0	0	0	0	1	0	0	1	1	1	0	0	0	0	0	0	1
0	202664	49	0	1	0	0	1	20	0	1	1	0	1	0	1	1	0	0	1	1	1	0	0	0	0	0	0	0
1	255596	48	0	0	0	1	1	60	1	1	0	0	0	0	1	0	0	0	1	1	1	0	0	0	0	1	0	1
0	261205	55	1	1	0	1	0	30	1	1	1	0	1	0	1	1	0	1	1	0	1	0	0	0	0	0	1	1
0	277890	38	0	1	0	1	0	30	1	1	1	0	1	1	1	1	0	0	1	1	1	0	0	0	0	0	0	1
0	290659	43	0	1	0	1	1	30	1	1	1	0	1	0	1	1	0	0	1	1	1	0	0	0	0	0	0	1
0	163264	37	0	1	0	1	1	30	1	1	0	0	0	0	1	0	0	0	1	1	1	0	0	0	0	0	0	0
0	177564	57	1	1	0	1	1	30	1	1	1	0	1	1	1	0	0	0	1	1	1	0	0	0	0	0	0	0
0	114382	62	1	1	0	1	0	30	1	0	0	0	1	1	0	0	0	0	1	1	1	0	0	1	0	0	0	0
0	284094	61	1	0	1	1	1	35	1	1	0	0	0	0	1	0	0	0	1	1	1	0	0	0	0	0	0	1
1	268470	47	0	0	0	1	0	75	1	1	1	0	0	0	0	1	1	1	1	1	1	0	0	0	0	0	0	1
1	269876	46	0	1	0	1	1	90	1	0	0	0	0	0	0	0	0	1	1	1	1	0	0	0	0	0	0	0
0	256916	55	1	1	1	1	1	40	1	0	0	0	0	0	0	1	0	0	1	1	1	0	0	0	0	0	0	0
0	143799	49	0	1	0	1	1	40	1	0	0	0	0	0	1	1	0	0	1	1	1	0	0	0	0	0	0	0
0	279973	60	1	1	1	0	1	40	1	0	0	0	0	0	0	0	0	0	0	0	0	0	0	0	0	0	1	0
1	280710	50	1	1	0	1	0	40	1	1	1	0	1	1	1	1	0	1	1	1	1	0	0	0	0	1	0	1
1	282945	57	1	1	1	1	1	70	1	0	0	0	0	0	0	1	0	1	1	1	1	0	0	0	1	1	0	0
0	164330	42	0	1	0	1	1	40	1	1	0	1	1	0	0	0	0	0	1	1	1	0	0	0	0	1	0	0
0	177818	47	0	1	1	1	0	40	1	1	1	0	0	1	0	1	1	0	0	1	1	0	0	0	0	0	0	1
0	164706	52	1	1	1	1	0	40	1	1	0	0	1	1	0	0	0	0	1	1	1	0	0	0	0	0	1	0
0	189184	53	1	1	1	0	0	40	1	1	1	0	1	1	0	1	0	0	0	0	0	0	0	0	0	0	1	0
1	301749	52	1	1	0	1	1	60	1	1	0	0	0	0	1	0	0	0	1	1	1	0	0	0	0	0	1	0
0	231165	50	1	1	0	1	1	40	1	1	1	0	0	1	1	0	0	0	1	1	1	0	0	0	0	0	0	0
1	267942	39	0	1	0	0	0	90	1	0	0	0	0	0	0	1	0	0	0	0	0	0	0	0	0	1	0	0
0	177105	62	1	1	0	1	1	40	1	1	1	1	0	0	0	1	0	1	0	1	1	0	0	0	0	0	1	1
1	275958	48	0	0	0	1	1	70	1	0	1	0	1	1	0	1	0	0	1	1	1	0	0	0	0	0	0	1
0	194493	55	1	1	0	1	1	40	1	1	1	0	0	0	1	1	0	0	0	1	1	0	1	0	0	0	0	0
0	271992	45	0	1	0	0	0	45	1	0	0	0	0	0	0	1	0	0	1	1	1	0	0	0	0	0	1	0
0	214311	46	0	1	0	0	1	45	1	1	1	0	0	0	0	1	0	0	0	0	0	0	0	0	0	0	0	0
1	63537	57	1	0	1	1	1	60	1	0	0	0	1	0	0	0	0	0	1	1	1	0	0	0	0	0	1	1
1	291853	59	1	1	1	1	1	75	1	1	1	0	1	0	1	1	0	0	1	1	1	0	0	0	0	0	0	1
1	307899	35	0	1	0	0	0	60	1	1	0	0	0	0	1	0	0	1	1	1	1	1	0	0	0	0	0	0
1	268375	56	1	1	0	1	1	75	1	1	0	0	0	0	0	1	1	0	1	1	1	0	1	0	0	0	0	1
1	300472	54	1	1	0	1	1	60	1	1	1	0	0	0	1	1	0	0	0	0	0	0	0	0	0	0	0	0
0	213466	55	1	1	0	1	1	80	1	1	1	0	1	0	1	1	0	0	1	1	1	0	0	1	1	0	0	1
1	259861	55	1	1	1	1	1	70	1	1	0	0	0	0	1	1	0	0	1	1	1	0	1	1	1	1	0	1
0	305690	46	0	1	0	1	1	40	1	1	1	0	0	0	1	1	0	0	1	1	1	1	0	1	0	0	0	0
1	290005	66	1	0	0	0	1	10	0	0	0	0	0	0	0	1	0	0	0	0	0	0	0	0	0	0	0	0
0	272124	60	1	1	1	0	1	30	1	0	0	0	1	0	0	1	0	0	0	0	0	0	0	1	0	0	0	0
1	307236	45	0	1	0	1	1	80	1	1	1	0	1	1	1	1	0	0	1	1	1	0	0	1	0	0	1	1
1	299778	35	0	1	0	1	1	90	1	0	0	0	0	0	0	1	0	0	1	1	1	0	1	1	1	0	0	1
1	296342	45	0	1	0	0	1	60	1	1	1	0	0	1	1	1	0	0	0	0	0	0	0	1	1	0	0	0
0	309025	51	1	1	0	0	1	70	1	1	1	0	1	1	1	1	0	0	1	1	1	0	0	1	1	0	0	1
0	w1	47	0	1	0	1	1	10	0	1	1	0	0	0	0	1	1	0	1	1	1	0	0	1	1	0	1	1
1	274672	50	1	1	0	1	1	50	1	0	0	0	0	0	0	1	0	0	1	1	1	0	0	1	1	0	0	1
1	251685	45	0	1	0	1	0	40	1	0	0	0	1	0	0	0	0	0	1	1	1	0	0	1	1	0	0	1
1	311990	44	0	1	0	1	0	80	1	0	0	0	0	0	0	0	0	1	1	1	1	1	1	1	1	0	0	1
0	278092	34	0	1	0	1	0	50	1	0	0	0	1	0	0	1	0	0	1	1	1	1	1	1	1	0	0	1
0	268018	65	1	1	1	0	1	80	1	0	0	0	0	0	0	1	0	0	0	0	0	0	0	1	0	0	0	0
1	256215	47	0	1	0	1	0	60	1	1	0	0	1	0	1	1	0	0	1	1	1	0	0	1	0	0	0	0
1	283198	27	0	1	0	0	1	70	1	1	0	0	1	0	1	1	0	0	0	0	0	0	0	0	0	1	0	0
0	253781	57	1	1	0	1	1	50	1	1	1	0	1	0	1	1	0	0	1	1	1	0	0	0	0	0	0	0
0	234681	73	1	1	1	1	1	80	1	0	0	0	0	0	0	0	0	1	0	0	0	0	0	0	0	0	0	1
1	296767	52	1	1	0	0	1	80	1	1	1	0	1	1	0	1	0	0	0	0	0	0	0	0	0	0	0	0
1	299577	51	1	1	0	0	1	15	0	0	0	0	1	0	0	1	0	0	0	0	0	0	0	0	0	0	0	0
0	267944	61	1	1	1	1	1	50	1	1	1	0	1	0	1	1	0	1	0	0	0	0	0	0	0	0	1	1
1	297303	49	0	1	0	0	1	60	1	1	1	0	0	0	1	1	0	0	0	0	0	0	0	1	0	0	0	0
1	306012	42	0	1	0	1	1	80	1	1	0	0	0	0	1	1	0	0	0	0	0	0	0	0	0	0	0	1
0	293958	54	1	1	0	0	1	30	1	0	0	0	0	0	0	1	0	0	0	0	0	0	0	1	1	0	0	0
1	296824	23	0	1	0	0	1	80	1	1	1	1	1	1	0	1	0	0	0	0	0	0	0	1	1	0	0	0
0	287989	32	0	0	0	1	1	80	1	1	0	0	0	0	1	1	0	0	0	0	0	0	0	1	0	0	0	0
0	289097	54	1	1	0	0	1	50	1	1	0	0	0	0	1	1	0	0	0	0	0	0	0	0	0	0	0	0
1	229554	56	1	1	0	1	1	80	1	0	0	0	0	0	0	1	0	0	1	1	1	0	1	0	0	1	0	1
0	297907	59	1	1	1	0	1	60	1	1	1	1	1	0	0	1	0	0	0	0	0	0	0	1	0	0	0	0
0	303451	65	1	1	1	0	1	60	1	0	0	0	1	0	0	1	0	0	0	0	0	0	0	1	1	0	0	0
0	308981	60	1	1	1	1	1	50	1	1	1	0	1	0	1	1	0	0	0	0	0	0	1	0	0	0	0	0
1	239130	41	0	1	0	1	1	80	1	1	1	0	1	0	1	1	0	0	1	1	1	0	0	0	0	1	0	0
1	265884	57	1	1	1	0	1	80	1	1	0	0	0	0	1	1	0	0	0	0	0	0	0	0	0	0	0	0
0	155117	53	1	1	1	1	1	50	1	0	0	0	0	0	0	1	0	0	1	1	1	0	0	0	0	1	0	1
1	309329	68	1	1	1	1	0	20	0	1	1	0	1	1	0	1	0	0	1	0	1	0	0	1	1	0	0	0
0	299160	52	1	0	0	1	1	50	1	1	0	0	0	0	1	0	0	0	1	1	1	0	0	1	0	0	0	0
1	310183	53	1	1	0	1	1	40	1	0	0	0	0	0	0	0	0	1	1	1	1	0	1	0	1	0	0	0
0	187635	56	1	1	0	1	1	50	1	1	0	0	0	0	1	1	0	0	1	1	1	0	1	0	0	1	0	0
1	308390	48	0	1	0	1	1	95	1	1	1	0	0	0	1	1	0	0	1	1	1	1	0	0	0	0	0	0
1	302270	60	1	1	0	1	0	40	1	1	1	0	1	1	0	0	0	0	1	1	1	0	0	0	1	0	0	0
0	262437	46	0	1	0	1	1	60	1	1	0	0	1	0	1	0	0	0	1	1	1	0	0	0	0	0	0	1
0	266415	37	0	1	0	1	1	60	1	1	1	0	0	0	1	1	0	1	1	1	1	0	0	0	1	1	0	1
0	128862	33	0	1	0	1	1	60	1	1	0	0	0	1	0	0	0	0	1	1	1	0	0	0	0	0	0	1
0	270085	50	1	1	0	1	0	60	1	1	0	0	0	0	1	1	0	0	1	1	1	0	0	0	0	1	0	0
0	301974	52	1	1	0	0	1	60	1	1	1	0	1	1	1	1	0	0	0	0	0	0	0	0	0	0	1	1
0	288164	42	0	0	0	1	1	60	1	0	0	0	0	0	0	1	0	0	1	1	1	0	0	0	0	1	0	1
0	w2	55	1	1	1	1	1	60	1	1	0	0	0	0	1	1	0	0	1	1	1	0	1	0	0	0	0	0
0	269733	51	1	1	0	1	0	60	1	1	0	0	1	1	0	0	0	0	1	1	1	0	0	0	0	0	0	0
0	228849	46	0	1	0	1	1	60	1	0	0	0	0	0	0	0	0	1	0	0	0	0	0	0	0	0	0	0
0	151285	44	0	1	0	1	1	60	1	0	0	0	0	0	0	1	0	0	1	1	1	0	0	0	0	0	0	0
0	194608	53	1	1	1	0	1	60	1	0	1	0	1	0	0	1	0	0	0	0	0	0	0	0	0	1	0	0
0	200831	48	0	1	0	1	1	60	1	1	0	0	0	0	1	0	0	0	1	1	1	0	0	0	0	1	0	0
0	228944	48	0	1	0	0	1	60	1	0	1	0	1	0	0	1	0	1	1	1	1	0	0	0	0	1	0	1
0	125265	44	0	1	0	1	1	60	1	1	1	0	1	0	1	1	0	1	1	1	1	0	0	0	0	0	1	1
0	131325	66	1	1	1	0	1	60	1	1	1	0	0	0	1	1	0	0	0	0	0	0	0	0	0	0	0	1
0	160133	58	1	1	0	0	0	60	1	0	1	0	1	0	0	1	0	0	0	0	0	0	0	0	0	0	1	0
0	178081	55	1	1	1	1	1	60	1	0	0	0	0	0	0	1	0	0	0	0	0	0	0	0	0	1	0	1
0	253845	68	1	1	1	0	1	70	1	1	1	0	1	0	1	1	0	0	0	0	0	0	0	0	0	0	0	0
0	284541	61	1	1	1	1	1	70	1	1	1	0	1	0	1	1	0	0	1	1	1	0	0	0	0	0	0	1
0	157628	46	0	1	0	1	1	70	1	1	1	0	0	0	1	1	0	0	0	1	1	0	0	0	0	0	0	0
0	194380	58	1	1	1	0	1	70	1	0	0	0	0	0	0	1	0	0	1	1	1	0	0	0	0	0	1	0
0	201090	43	0	1	0	1	0	70	1	0	1	0	1	0	0	1	0	1	1	1	1	0	0	0	0	0	0	0
0	200166	54	1	1	1	0	1	50	1	0	1	0	1	0	0	1	0	0	1	1	1	0	0	0	0	1	0	1
0	212044	45	0	0	0	1	1	70	1	1	1	0	0	1	0	1	0	0	0	0	0	0	0	0	0	1	0	1
0	214342	54	1	1	0	0	1	70	1	1	1	1	0	0	1	1	0	0	0	0	0	0	0	0	0	0	1	1
0	219048	50	1	0	0	1	1	70	1	0	0	0	0	0	0	1	0	0	1	1	1	0	0	0	0	0	0	1
0	245042	41	0	1	0	1	1	70	1	0	0	0	0	0	1	0	0	0	1	1	1	0	0	0	0	1	0	0
0	193130	31	0	1	1	1	0	70	1	0	0	0	0	0	0	1	0	0	1	1	1	0	0	0	0	0	1	0
0	102140	48	0	1	0	1	0	75	1	0	1	0	1	0	0	1	0	1	1	1	1	1	0	0	0	0	0	0
0	194090	48	0	1	0	0	1	75	1	1	1	0	1	1	1	1	0	0	0	0	0	0	0	0	0	1	0	0
0	146728	45	0	1	0	0	0	75	1	1	1	0	1	1	0	1	0	0	0	0	0	0	0	0	0	0	0	1
0	242111	53	1	1	0	1	1	80	1	1	0	0	0	0	1	0	0	0	1	1	1	0	0	0	0	0	0	0
0	256252	50	1	1	1	1	1	80	1	0	0	0	0	0	0	1	0	0	0	0	0	0	0	0	0	0	1	1
0	278854	34	0	1	0	1	1	80	1	1	0	0	0	1	0	0	0	0	1	1	1	0	0	0	0	0	0	0
0	291148	43	0	1	0	1	1	80	1	1	1	0	1	0	1	1	0	0	1	1	1	0	0	0	0	0	0	1
0	126006	39	0	1	0	1	0	80	1	1	0	0	0	0	1	0	0	0	0	0	0	0	0	0	0	0	0	0
1	242835	59	1	1	0	1	1	40	1	0	0	0	0	0	1	1	0	0	1	1	1	0	0	0	0	0	0	1
0	158886	46	0	1	0	1	1	80	1	0	0	0	0	0	0	1	0	0	0	1	1	0	0	0	0	1	0	0
0	48882	57	1	1	0	1	1	80	1	1	1	0	1	1	0	1	0	0	0	1	1	0	0	0	0	1	0	0
0	197869	59	1	1	1	0	0	80	1	1	1	0	0	0	1	1	0	0	1	1	1	1	0	0	0	0	0	1
0	202574	37	0	1	0	0	1	80	1	1	1	0	1	0	1	0	0	0	1	1	1	0	0	0	0	1	0	1
0	203038	37	0	1	0	0	1	80	1	1	1	0	1	0	1	1	0	0	1	1	1	0	0	0	0	1	0	0
0	206973	47	0	1	0	0	1	80	1	0	0	0	1	0	0	0	0	0	0	1	1	0	0	0	0	0	0	0
0	208531	54	1	0	0	0	1	80	1	0	1	0	0	0	0	1	0	0	0	0	0	0	0	0	0	1	0	0
0	188872	57	1	1	0	1	0	80	1	1	0	0	0	0	1	0	0	0	1	0	1	0	0	0	0	0	0	0
0	145365	52	1	1	0	0	0	80	1	1	1	0	1	1	1	1	0	0	1	1	1	0	0	0	0	0	1	1
0	157068	44	0	1	0	1	0	80	1	0	1	0	1	0	0	1	0	0	0	0	0	0	0	0	0	0	0	0
0	75599	41	0	1	0	1	1	80	1	0	0	0	0	0	0	1	0	0	0	0	0	0	0	0	0	0	1	0
0	241431	34	0	0	0	1	1	85	1	0	1	0	1	1	0	1	0	0	1	1	1	0	0	0	1	0	0	1
0	144523	48	0	1	0	1	0	85	1	1	1	0	1	0	1	1	0	0	1	1	1	0	0	0	0	0	1	1
0	154730	32	0	1	0	1	1	85	1	0	1	0	1	0	0	1	0	0	1	1	1	0	0	0	0	1	0	0
0	155411	43	0	1	0	1	1	85	1	0	0	0	0	0	0	1	0	0	1	1	1	0	0	0	0	1	0	0
0	261564	47	0	1	1	1	0	90	1	0	0	0	0	0	0	1	0	0	0	1	1	0	0	0	0	1	1	1
0	235767	50	1	1	0	1	0	90	1	1	0	0	0	0	1	1	0	0	1	1	1	1	1	0	0	0	0	0
0	142399	48	0	1	0	0	1	90	1	0	0	0	0	0	0	1	0	0	0	0	0	0	0	0	0	1	0	0
0	167352	62	1	0	1	1	1	90	1	0	0	0	0	0	0	1	0	1	1	1	1	0	0	0	0	1	0	1
0	142192	31	0	1	0	1	1	90	1	0	0	0	0	0	0	1	0	0	1	1	1	0	0	0	0	1	0	0
0	144915	42	0	1	0	1	1	90	1	0	1	0	0	0	0	1	0	0	1	1	1	0	0	0	0	1	0	1
0	253523	46	0	1	0	1	1	95	1	0	0	0	0	0	0	0	0	1	1	1	1	0	0	0	0	0	1	1
0	148751	55	1	1	0	1	1	20	0	0	0	0	1	0	0	0	0	0	1	1	1	0	0	0	0	0	0	1
0	140893	44	0	1	0	1	1	10	0	0	0	1	0	0	0	0	0	0	1	1	1	0	0	0	0	0	1	1
0	146464	53	1	1	0	1	0	10	0	0	1	0	0	0	0	1	0	0	1	1	1	0	1	0	0	0	0	0
0	282782	76	1	1	1	1	1	25	0	0	0	0	0	0	0	1	0	0	1	1	1	0	0	1	0	0	0	1
0	311716	60	1	1	0	0	1	35	1	0	1	0	1	0	0	1	0	0	0	0	0	0	0	1	1	0	0	1
1	293193	40	0	0	0	1	1	60	1	1	0	0	0	0	1	0	0	0	0	0	0	0	1	1	1	0	0	0
0	289330	55	1	1	0	1	1	80	1	1	0	0	0	1	0	0	0	0	1	1	1	0	0	1	0	0	0	1
0	189976	31	0	1	0	1	1	80	1	0	0	0	0	0	0	0	0	0	1	1	1	0	0	1	1	0	0	0
0	317023	34	0	1	0	1	1	45	1	0	0	0	0	0	0	1	0	0	0	0	0	0	0	1	1	0	0	1
0	245837	65	1	1	1	1	0	20	0	0	0	0	0	1	0	0	0	0	1	1	1	0	0	0	0	0	0	0
0	145616	59	1	1	0	1	1	20	0	0	0	0	1	0	0	0	0	0	1	1	1	0	0	0	0	0	1	0
0	222392	54	1	1	0	0	1	40	1	0	1	0	1	0	0	1	0	1	1	1	1	0	0	0	1	0	0	0
0	232750	47	0	1	0	1	1	60	1	0	0	0	0	0	0	0	0	0	1	1	1	0	0	1	0	0	0	0
0	188768	53	1	1	1	1	1	20	0	1	1	0	0	0	1	0	0	0	1	1	1	0	0	1	0	0	0	0
0	156249	57	1	1	0	1	1	10	0	1	1	0	1	0	1	1	0	0	1	1	1	0	0	0	0	0	1	1
1	269845	58	1	1	0	1	1	50	1	0	0	0	0	0	0	1	0	0	1	0	1	0	0	1	1	0	0	0
1	314324	55	1	1	0	1	1	80	1	0	0	0	0	0	0	1	0	0	1	0	1	0	1	1	1	0	0	0
