# Supplementary material for: Feasibility and tolerability of eribulin-based chemotherapy versus other chemotherapy regimens for patients with metastatic triple-negative breast cancer: a single-centre retrospective study
Source: Front Cell Dev Biol. 2024 Feb 22;12:1313610. doi: 10.3389/fcell.2024.1313610 (PMC10936577; doi:10.3389/fcell.2024.1313610)
Supplement: Supplementary file 1 [file DataSheet1.ZIP › R. code/2. Kaplan-Meier Analysis/KM Cohort 1-Eribulin vs ABX/OS-EA/OSEA.xlsx]

## Sheet: OS
	time	status	group			OS	FU-Status
1	13.1667	0	1			395	0
2	19.9667	0	1			599	0
3	5.6	0	1			168	0
4	25.3333	0	1			760	0
5	18.3667	1	1			551	1
6	27.5333	1	1			826	1
7	2.53333	0	1			76	0
8	8.73333	1	1			262	1
9	10.6667	0	1			320	0
10	6.03333	1	1			181	1
11	26.5333	1	1			796	1
12	9.66667	0	1			290	0
13	7.46667	0	1			224	0
14	6.8	1	1			204	1
15	4.43333	1	1			133	1
16	6.23333	0	1			187	0
17	21.3333	0	1			640	0
18	4.96667	0	1			149	0
19	7.66667	0	1			230	0
20	12.2333	0	1			367	0
21	7.06667	0	1			212	0
22	4.03333	0	1			121	0
23	8.6	0	1			258	0
24	5.06667	0	1			152	0
25	6.23333	1	1			187	1
26	6.76667	1	1			203	1
27	5.33333	1	1			160	1
28	5.06667	1	1			152	1
29	14.4333	0	1			433	0
30	8.26667	0	1			248	0
31	6.66667	0	1			200	0
32	14.8333	0	1			445	0
33	5.7	1	1			171	1
34	6.43333	1	1			193	1
35	6.5	0	1			195	0
36	11.6	0	1			348	0
37	4.06667	1	1			122	1
38	5.3	0	1			159	0
39	5.76667	0	1			173	0
40	1.56667	0	1			47	0
41	1.03333	0	1			31	0
42	3.6	0	1			108	0
43	20.5333	1	0			616	1
44	6.76667	1	0			203	1
45	14.8	1	0			444	1
46	7.93333	1	0			238	1
47	7	1	0			210	1
48	15.4333	1	0			463	1
49	11.2333	1	0			337	1
50	15.9333	1	0			478	1
51	8.9	1	0			267	1
52	4.63333	1	0			139	1
53	6.73333	0	0			202	0
54	20.8667	1	0			626	1
55	15.8333	1	0			475	1
56	7.53333	0	0			226	0
57	5.66667	0	0			170	0
58	7.33333	0	0			220	0
59	4.7	1	0			141	1
60	7.5	1	0			225	1
61	21.9333	1	0			658	1
62	12.5667	0	0			377	0
63	6.93333	1	0			208	1
64	4.7	1	0			141	1
65	12.4667	0	0			374	0
66	6.96667	1	0			209	1
67	6.93333	1	0			208	1
68	6.23333	1	0			187	1
69	8.1	1	0			243	1
70	5.33333	0	0			160	0
71	3.7	1	0			111	1
72	4.23333	1	0			127	1
73	13.7333	1	0			412	1
74	9.33333	1	0			280	1
75	4.73333	1	0			142	1
76	8.36667	1	0			251	1
77	10	1	0			300	1
78	13.7	1	0			411	1
79	10.2667	1	0			308	1
80	3.33333	0	0			100	0
81	4.33333	0	0			130	0
82	0.833333	0	0			25	0
83	3.16667	0	0			95	0
84	2.26667	1	0			68	1
85	20.4333	1	0			613	1
86	15.5	1	0			465	1
87	10.9	1	0			327	1
