# Supplementary material for: Feasibility and tolerability of eribulin-based chemotherapy versus other chemotherapy regimens for patients with metastatic triple-negative breast cancer: a single-centre retrospective study
Source: Front Cell Dev Biol. 2024 Feb 22;12:1313610. doi: 10.3389/fcell.2024.1313610 (PMC10936577; doi:10.3389/fcell.2024.1313610)
Supplement: Supplementary file 1 [file DataSheet1.ZIP › R. code/2. Kaplan-Meier Analysis/KM Cohort 1-Eribulin vs ABX/OS-EA/OSEAPSM.xlsx]

## Sheet: OS-after PSM
	time	status	group			OS	FU-Status
1	13.1667	0	1			395	0
2	19.9667	0	1			599	0
3	5.6	0	1			168	0
4	27.5333	1	1			826	1
5	8.73333	1	1			262	1
6	10.6667	0	1			320	0
7	6.03333	1	1			181	1
8	26.5333	1	1			796	1
9	9.66667	0	1			290	0
10	7.46667	0	1			224	0
11	6.23333	0	1			187	0
12	21.3333	0	1			640	0
13	4.96667	0	1			149	0
14	7.66667	0	1			230	0
15	12.2333	0	1			367	0
16	4.03333	0	1			121	0
17	8.6	0	1			258	0
18	5.06667	0	1			152	0
19	6.23333	1	1			187	1
20	5.33333	1	1			160	1
21	5.06667	1	1			152	1
22	14.4333	0	1			433	0
23	8.26667	0	1			248	0
24	6.66667	0	1			200	0
25	14.8333	0	1			445	0
26	5.7	1	1			171	1
27	6.43333	1	1			193	1
28	6.5	0	1			195	0
29	11.6	0	1			348	0
30	4.06667	1	1			122	1
31	5.3	0	1			159	0
32	5.76667	0	1			173	0
33	1.03333	0	1			31	0
34	3.6	0	1			108	0
35	20.5333	1	0			616	1
36	6.76667	1	0			203	1
37	14.8	1	0			444	1
38	7.93333	1	0			238	1
39	15.4333	1	0			463	1
40	11.2333	1	0			337	1
41	15.9333	1	0			478	1
42	4.63333	1	0			139	1
43	6.73333	0	0			202	0
44	20.8667	1	0			626	1
45	7.53333	0	0			226	0
46	5.66667	0	0			170	0
47	7.33333	0	0			220	0
48	4.7	1	0			141	1
49	21.9333	1	0			658	1
50	12.5667	0	0			377	0
51	4.7	1	0			141	1
52	12.4667	0	0			374	0
53	6.96667	1	0			209	1
54	8.1	1	0			243	1
55	5.33333	0	0			160	0
56	3.7	1	0			111	1
57	4.23333	1	0			127	1
58	9.33333	1	0			280	1
59	8.36667	1	0			251	1
60	10	1	0			300	1
61	13.7	1	0			411	1
62	3.33333	0	0			100	0
63	0.833333	0	0			25	0
64	3.16667	0	0			95	0
65	2.26667	1	0			68	1
66	20.4333	1	0			613	1
67	15.5	1	0			465	1
68	10.9	1	0			327	1
