# Supplementary material for: Feasibility and tolerability of eribulin-based chemotherapy versus other chemotherapy regimens for patients with metastatic triple-negative breast cancer: a single-centre retrospective study
Source: Front Cell Dev Biol. 2024 Feb 22;12:1313610. doi: 10.3389/fcell.2024.1313610 (PMC10936577; doi:10.3389/fcell.2024.1313610)
Supplement: Supplementary file 1 [file DataSheet1.ZIP › R. code/2. Kaplan-Meier Analysis/KM Cohort 1-Eribulin vs ABX/PFS-EA/PFSEA.R]

library(survival)
library(survminer)

#Raw data named as PFSEA and PFSEAPSM
#time: Survival time, months
#status: death = 1, censored = 0
#group: Eribulin based = 1, Nab-Paclitaxel based = 0

#part1: PFS for Eribulin&ABX before PSM
PFSEA <- read.csv("PFSEA.csv",row.names = 1)

fit <- survfit(Surv(time, status) ~ group, data = PFSEA)
print(fit)

res.cox <- coxph(Surv(time, status) ~ group, data = PFSEA)
summary(res.cox)

ggsurvplot(fit,
           data = PFSEA,
           linetype = 1, 
           surv.median.line = "hv", 
           palette = "aaas" ,
           
           xlab = "Months",
           ylab = "Progression-free survival",
           title = "",# title for Figure
           legend = c(0.8,0.55), # coordinate "top", "bottom", "left", "right", "none"
           legend.title = "", # title for legend
           legend.labs = c("Nab-Paclitaxel based", "Eribulin based") ,
           
           break.x.by = 2,
           xlim = c(0, 22.5),
           #ylim = c(0, 600),
           break.y.by = .2,# base unit for y axes
           axes.offset = F,
 
           #Censor
           censor = T, 
           censor.shape = 3, 
           censor.size = 3,
           
           #Risk table
           risk.table = T, 
           risk.table.col = c(1),
           fontsize = 4,
           tables.y.text = T,
           tables.y.text.col = F, 
           tables.height = .2,
           
           ggtheme = theme_survminer(),
           tables.theme = theme_bw()
           )


#Part2: PFS for Eribulin&ABX after PSM
PFSEAPSM <- read.csv("PFSEAPSM.csv",row.names = 1)

fit <- survfit(Surv(time, status) ~ group, data = PFSEAPSM)
print(fit)

res.cox <- coxph(Surv(time, status) ~ group, data = PFSEAPSM)
summary(res.cox)

ggsurvplot(fit,
           data = PFSEAPSM,
           linetype = 1, 
           surv.median.line = "hv", 
           palette = "aaas" ,
           
           xlab = "Months",
           ylab = "Progression-free survival after PSM",
           title = "",# title for Figure
           legend = c(0.8,0.55), # coordinate "top", "bottom", "left", "right", "none"
           legend.title = "", # title for legend
           legend.labs = c("Nab-Paclitaxel based", "Eribulin based") ,
           
           break.x.by = 2,
           xlim = c(0, 22.5),
           #ylim = c(0, 600),
           break.y.by = .2,# base unit for y axes
           axes.offset = F,
           
           #Censor
           censor = T, 
           censor.shape = 3, 
           censor.size = 3,
           
           #Risk table
           risk.table = T, 
           risk.table.col = c(1),
           fontsize = 4,
           tables.y.text = T,
           tables.y.text.col = F, 
           tables.height = .2,
           
           ggtheme = theme_survminer(),
           tables.theme = theme_bw()
)
