# Supplementary material for: Feasibility and tolerability of eribulin-based chemotherapy versus other chemotherapy regimens for patients with metastatic triple-negative breast cancer: a single-centre retrospective study
Source: Front Cell Dev Biol. 2024 Feb 22;12:1313610. doi: 10.3389/fcell.2024.1313610 (PMC10936577; doi:10.3389/fcell.2024.1313610)
Supplement: Supplementary file 1 [file DataSheet1.ZIP › R. code/2. Kaplan-Meier Analysis/KM Cohort 1-Eribulin vs ABX/PFS-EA/PFSEA.xlsx]

## Sheet: PFS
	time	status	group			PFS	FU-Status
1	2.7	1	1			81	1
2	14.7	1	1			441	1
3	5.6	0	1			168	0
4	3.53333	1	1			106	1
5	18.3667	1	1			551	1
6	8.23333	1	1			247	1
7	2.53333	0	1			76	0
8	8.73333	1	1			262	1
9	4.76667	1	1			143	1
10	2.36667	1	1			71	1
11	6.13333	1	1			184	1
12	9.66667	0	1			290	0
13	5	1	1			150	1
14	1.8	1	1			54	1
15	2.53333	1	1			76	1
16	6.23333	0	1			187	0
17	21.3333	0	1			640	0
18	4.96667	0	1			149	0
19	7.66667	0	1			230	0
20	9.06667	1	1			272	1
21	7.06667	0	1			212	0
22	4.03333	0	1			121	0
23	8.6	0	1			258	0
24	5.06667	0	1			152	0
25	4.9	1	1			147	1
26	1.2	1	1			36	1
27	5.33333	1	1			160	1
28	3	1	1			90	1
29	9.93333	1	1			298	1
30	0.966667	1	1			29	1
31	2.63333	1	1			79	1
32	14.8333	0	1			445	0
33	2.8	1	1			84	1
34	4.06667	1	1			122	1
35	6.5	0	1			195	0
36	1.4	1	1			42	1
37	2.03333	1	1			61	1
38	5.3	0	1			159	0
39	5.76667	0	1			173	0
40	1.56667	0	1			47	0
41	1.03333	0	1			31	0
42	3.6	0	1			108	0
43	2.2	1	0			66	1
44	1.86667	1	0			56	1
45	5.6	1	0			168	1
46	7.36667	1	0			221	1
47	4.4	1	0			132	1
48	9.16667	1	0			275	1
49	2.33333	1	0			70	1
50	6.76667	1	0			203	1
51	5.16667	1	0			155	1
52	4	1	0			120	1
53	6	1	0			180	1
54	7.7	1	0			231	1
55	5.53333	1	0			166	1
56	4.76667	1	0			143	1
57	5.66667	0	0			170	0
58	7.33333	0	0			220	0
59	4.7	1	0			141	1
60	4.6	1	0			138	1
61	4.73333	1	0			142	1
62	4.03333	1	0			121	1
63	6.3	1	0			189	1
64	2.1	1	0			63	1
65	3.6	1	0			108	1
66	2.03333	1	0			61	1
67	2.26667	1	0			68	1
68	4.4	1	0			132	1
69	2.66667	1	0			80	1
70	5.33333	0	0			160	0
71	1.7	1	0			51	1
72	1.23333	1	0			37	1
73	7.73333	1	0			232	1
74	4.63333	1	0			139	1
75	1.46667	1	0			44	1
76	1.43333	1	0			43	1
77	5.93333	1	0			178	1
78	2.6	1	0			78	1
79	5.96667	1	0			179	1
80	3.33333	0	0			100	0
81	4.33333	0	0			130	0
82	0.833333	0	0			25	0
83	3.16667	0	0			95	0
84	2.1	1	0			63	1
85	1.96667	1	0			59	1
86	5.96667	1	0			179	1
87	4.5	1	0			135	1
