# Supplementary material for: Feasibility and tolerability of eribulin-based chemotherapy versus other chemotherapy regimens for patients with metastatic triple-negative breast cancer: a single-centre retrospective study
Source: Front Cell Dev Biol. 2024 Feb 22;12:1313610. doi: 10.3389/fcell.2024.1313610 (PMC10936577; doi:10.3389/fcell.2024.1313610)
Supplement: Supplementary file 1 [file DataSheet1.ZIP › R. code/2. Kaplan-Meier Analysis/KM Cohort 1-Eribulin vs ABX/PFS-EA/PFSEAPSM.xlsx]

## Sheet: PFS-after PSM
	time	status	group			PFS	FU-Status
1	2.7	1	1			81	1
2	14.7	1	1			441	1
3	5.6	0	1			168	0
4	8.23333	1	1			247	1
5	8.73333	1	1			262	1
6	4.76667	1	1			143	1
7	2.36667	1	1			71	1
8	6.13333	1	1			184	1
9	9.66667	0	1			290	0
10	5	1	1			150	1
11	6.23333	0	1			187	0
12	21.3333	0	1			640	0
13	4.96667	0	1			149	0
14	7.66667	0	1			230	0
15	9.06667	1	1			272	1
16	4.03333	0	1			121	0
17	8.6	0	1			258	0
18	5.06667	0	1			152	0
19	4.9	1	1			147	1
20	5.33333	1	1			160	1
21	3	1	1			90	1
22	9.93333	1	1			298	1
23	0.966667	1	1			29	1
24	2.63333	1	1			79	1
25	14.8333	0	1			445	0
26	2.8	1	1			84	1
27	4.06667	1	1			122	1
28	6.5	0	1			195	0
29	1.4	1	1			42	1
30	2.03333	1	1			61	1
31	5.3	0	1			159	0
32	5.76667	0	1			173	0
33	1.03333	0	1			31	0
34	3.6	0	1			108	0
35	2.2	1	0			66	1
36	1.86667	1	0			56	1
37	5.6	1	0			168	1
38	7.36667	1	0			221	1
39	9.16667	1	0			275	1
40	2.33333	1	0			70	1
41	6.76667	1	0			203	1
42	4	1	0			120	1
43	6	1	0			180	1
44	7.7	1	0			231	1
45	4.76667	1	0			143	1
46	5.66667	0	0			170	0
47	7.33333	0	0			220	0
48	4.7	1	0			141	1
49	4.73333	1	0			142	1
50	4.03333	1	0			121	1
51	2.1	1	0			63	1
52	3.6	1	0			108	1
53	2.03333	1	0			61	1
54	2.66667	1	0			80	1
55	5.33333	0	0			160	0
56	1.7	1	0			51	1
57	1.23333	1	0			37	1
58	4.63333	1	0			139	1
59	1.43333	1	0			43	1
60	5.93333	1	0			178	1
61	2.6	1	0			78	1
62	3.33333	0	0			100	0
63	0.833333	0	0			25	0
64	3.16667	0	0			95	0
65	2.1	1	0			63	1
66	1.96667	1	0			59	1
67	5.96667	1	0			179	1
68	4.5	1	0			135	1
