# Supplementary material for: Feasibility and tolerability of eribulin-based chemotherapy versus other chemotherapy regimens for patients with metastatic triple-negative breast cancer: a single-centre retrospective study
Source: Front Cell Dev Biol. 2024 Feb 22;12:1313610. doi: 10.3389/fcell.2024.1313610 (PMC10936577; doi:10.3389/fcell.2024.1313610)
Supplement: Supplementary file 1 [file DataSheet1.ZIP › R. code/2. Kaplan-Meier Analysis/KM Cohort 2-Eribulin vs Platinum/OS-EP/OSEP.xlsx]

## Sheet: OS
	time	status	group			OS	FU-Status
1	13.1667	0	1			395	0
2	19.9667	0	1			599	0
3	5.6	0	1			168	0
4	25.3333	0	1			760	0
5	18.3667	1	1			551	1
6	27.5333	1	1			826	1
7	2.53333	0	1			76	0
8	8.73333	1	1			262	1
9	10.6667	0	1			320	0
10	6.03333	1	1			181	1
11	26.5333	1	1			796	1
12	9.66667	0	1			290	0
13	7.46667	0	1			224	0
14	6.8	1	1			204	1
15	4.43333	1	1			133	1
16	6.23333	0	1			187	0
17	21.3333	0	1			640	0
18	4.96667	0	1			149	0
19	7.66667	0	1			230	0
20	12.2333	0	1			367	0
21	7.06667	0	1			212	0
22	4.03333	0	1			121	0
23	8.6	0	1			258	0
24	5.06667	0	1			152	0
25	6.23333	1	1			187	1
26	6.76667	1	1			203	1
27	5.33333	1	1			160	1
28	5.06667	1	1			152	1
29	14.4333	0	1			433	0
30	8.26667	0	1			248	0
31	6.66667	0	1			200	0
32	14.8333	0	1			445	0
33	5.7	1	1			171	1
34	6.43333	1	1			193	1
35	6.5	0	1			195	0
36	11.6	0	1			348	0
37	4.06667	1	1			122	1
38	5.3	0	1			159	0
39	5.76667	0	1			173	0
40	1.56667	0	1			47	0
41	1.03333	0	1			31	0
42	3.6	0	1			108	0
43	10.8667	1	0			326	1
44	4.86667	1	0			146	1
45	20.5333	1	0			616	1
46	6.76667	1	0			203	1
47	14.8	1	0			444	1
48	7	1	0			210	1
49	21.1333	1	0			634	1
50	8.7	1	0			261	1
51	9.9	1	0			297	1
52	15.9333	1	0			478	1
53	1.46667	0	0			44	0
54	13.1	1	0			393	1
55	7.76667	0	0			233	0
56	21.9333	1	0			658	1
57	4.1	1	0			123	1
58	6.93333	1	0			208	1
59	4.7	1	0			141	1
60	8.8	1	0			264	1
61	5.26667	1	0			158	1
62	12.4667	0	0			374	0
63	6.63333	1	0			199	1
64	6.93333	1	0			208	1
65	7.13333	1	0			214	1
66	9	1	0			270	1
67	14.0333	1	0			421	1
68	10.1	1	0			303	1
69	9.2	1	0			276	1
70	4.86667	0	0			146	0
71	4.03333	1	0			121	1
72	22.2	1	0			666	1
73	7.9	0	0			237	0
74	5.33333	0	0			160	0
75	17.5	1	0			525	1
76	4.23333	1	0			127	1
77	6.9	1	0			207	1
78	9.33333	1	0			280	1
79	8.06667	1	0			242	1
80	15.8667	1	0			476	1
81	5.86667	1	0			176	1
82	13.2667	1	0			398	1
83	4.36667	1	0			131	1
84	1.6	0	0			48	0
85	6.5	0	0			195	0
86	9.43333	1	0			283	1
87	7.43333	1	0			223	1
88	13.6667	0	0			410	0
89	11.5333	1	0			346	1
90	16	1	0			480	1
91	12.2667	1	0			368	1
92	6.76667	1	0			203	1
93	2.26667	1	0			68	1
