# Supplementary material for: Feasibility and tolerability of eribulin-based chemotherapy versus other chemotherapy regimens for patients with metastatic triple-negative breast cancer: a single-centre retrospective study
Source: Front Cell Dev Biol. 2024 Feb 22;12:1313610. doi: 10.3389/fcell.2024.1313610 (PMC10936577; doi:10.3389/fcell.2024.1313610)
Supplement: Supplementary file 1 [file DataSheet1.ZIP › R. code/2. Kaplan-Meier Analysis/KM Cohort 2-Eribulin vs Platinum/OS-EP/OSEPPSM.xlsx]

## Sheet: OS-after PSM
	time	status	group			OS	FU-Status
1	13.1667	0	1			395	0
2	19.9667	0	1			599	0
3	25.3333	0	1			760	0
4	27.5333	1	1			826	1
5	2.53333	0	1			76	0
6	8.73333	1	1			262	1
7	10.6667	0	1			320	0
8	6.03333	1	1			181	1
9	26.5333	1	1			796	1
10	9.66667	0	1			290	0
11	7.46667	0	1			224	0
12	6.8	1	1			204	1
13	6.23333	0	1			187	0
14	4.96667	0	1			149	0
15	6.76667	1	1			203	1
16	5.33333	1	1			160	1
17	5.06667	1	1			152	1
18	8.26667	0	1			248	0
19	14.8333	0	1			445	0
20	5.7	1	1			171	1
21	6.43333	1	1			193	1
22	11.6	0	1			348	0
23	4.06667	1	1			122	1
24	5.3	0	1			159	0
25	5.76667	0	1			173	0
26	20.5333	1	0			616	1
27	6.76667	1	0			203	1
28	21.1333	1	0			634	1
29	9.9	1	0			297	1
30	15.9333	1	0			478	1
31	1.46667	0	0			44	0
32	7.76667	0	0			233	0
33	4.1	1	0			123	1
34	4.7	1	0			141	1
35	5.26667	1	0			158	1
36	12.4667	0	0			374	0
37	6.63333	1	0			199	1
38	14.0333	1	0			421	1
39	10.1	1	0			303	1
40	4.86667	0	0			146	0
41	4.03333	1	0			121	1
42	5.33333	0	0			160	0
43	17.5	1	0			525	1
44	4.23333	1	0			127	1
45	6.9	1	0			207	1
46	9.33333	1	0			280	1
47	6.5	0	0			195	0
48	11.5333	1	0			346	1
49	16	1	0			480	1
50	2.26667	1	0			68	1
