# Supplementary material for: Feasibility and tolerability of eribulin-based chemotherapy versus other chemotherapy regimens for patients with metastatic triple-negative breast cancer: a single-centre retrospective study
Source: Front Cell Dev Biol. 2024 Feb 22;12:1313610. doi: 10.3389/fcell.2024.1313610 (PMC10936577; doi:10.3389/fcell.2024.1313610)
Supplement: Supplementary file 1 [file DataSheet1.ZIP › R. code/2. Kaplan-Meier Analysis/KM Cohort 2-Eribulin vs Platinum/PFS-EP/PFSEP.csv]

	time	status	group			PFS	FU-Status
1	2.7	1	1			81	1
2	14.7	1	1			441	1
3	5.6	0	1			168	0
4	3.5	1	1			106	1
5	18.4	1	1			551	1
6	8.2	1	1			247	1
7	2.5	0	1			76	0
8	8.7	1	1			262	1
9	4.8	1	1			143	1
10	2.4	1	1			71	1
11	6.1	1	1			184	1
12	9.7	0	1			290	0
13	5.0	1	1			150	1
14	1.8	1	1			54	1
15	2.5	1	1			76	1
16	6.2	0	1			187	0
17	21.3	0	1			640	0
18	5.0	0	1			149	0
19	7.7	0	1			230	0
20	9.1	1	1			272	1
21	7.1	0	1			212	0
22	4.0	0	1			121	0
23	8.6	0	1			258	0
24	5.1	0	1			152	0
25	4.9	1	1			147	1
26	1.2	1	1			36	1
27	5.3	1	1			160	1
28	3.0	1	1			90	1
29	9.9	1	1			298	1
30	1.0	1	1			29	1
31	2.6	1	1			79	1
32	14.8	0	1			445	0
33	2.8	1	1			84	1
34	4.1	1	1			122	1
35	6.5	0	1			195	0
36	1.4	1	1			42	1
37	2.0	1	1			61	1
38	5.3	0	1			159	0
39	5.8	0	1			173	0
40	1.6	0	1			47	0
41	1.0	0	1			31	0
42	3.6	0	1			108	0
43	3.6	1	0			109	1
44	2.8	1	0			84	1
45	2.2	1	0			66	1
46	1.9	1	0			56	1
47	5.6	1	0			168	1
48	4.4	1	0			132	1
49	2.6	1	0			78	1
50	2.9	1	0			88	1
51	4.6	1	0			138	1
52	6.8	1	0			203	1
53	1.5	0	0			44	0
54	0.6	1	0			19	1
55	7.1	1	0			214	1
56	4.7	1	0			142	1
57	2.1	1	0			64	1
58	6.3	1	0			189	1
59	2.1	1	0			63	1
60	2.8	1	0			84	1
61	1.9	1	0			57	1
62	3.6	1	0			108	1
63	0.7	1	0			20	1
64	2.3	1	0			68	1
65	1.1	1	0			32	1
66	2.1	1	0			62	1
67	4.6	1	0			139	1
68	4.2	1	0			127	1
69	3.8	1	0			114	1
70	2.8	1	0			85	1
71	0.7	1	0			22	1
72	3.3	1	0			98	1
73	4.1	1	0			123	1
74	5.3	0	0			160	0
75	2.0	1	0			61	1
76	1.2	1	0			37	1
77	2.1	1	0			62	1
78	4.6	1	0			139	1
79	1.6	1	0			48	1
80	8.2	1	0			245	1
81	1.7	1	0			50	1
82	5.6	1	0			168	1
83	2.0	1	0			59	1
84	1.6	1	0			48	1
85	3.6	1	0			107	1
86	4.3	1	0			129	1
87	3.3	1	0			98	1
88	11.9	1	0			357	1
89	1.9	1	0			58	1
90	5.7	1	0			171	1
91	3.3	1	0			98	1
92	3.6	1	0			109	1
93	2.1	1	0			63	1
