# Supplementary material for: Feasibility and tolerability of eribulin-based chemotherapy versus other chemotherapy regimens for patients with metastatic triple-negative breast cancer: a single-centre retrospective study
Source: Front Cell Dev Biol. 2024 Feb 22;12:1313610. doi: 10.3389/fcell.2024.1313610 (PMC10936577; doi:10.3389/fcell.2024.1313610)
Supplement: Supplementary file 1 [file DataSheet1.ZIP › R. code/2. Kaplan-Meier Analysis/KM Cohort 2-Eribulin vs Platinum/PFS-EP/PFSEPPSM.xlsx]

## Sheet: PFS-after PSM
	time	status	group			PFS	FU-Status
1	2.7	1	1			81	1
2	14.7	1	1			441	1
3	3.53333	1	1			106	1
4	8.23333	1	1			247	1
5	2.53333	0	1			76	0
6	8.73333	1	1			262	1
7	4.76667	1	1			143	1
8	2.36667	1	1			71	1
9	6.13333	1	1			184	1
10	9.66667	0	1			290	0
11	5	1	1			150	1
12	1.8	1	1			54	1
13	6.23333	0	1			187	0
14	4.96667	0	1			149	0
15	1.2	1	1			36	1
16	5.33333	1	1			160	1
17	3	1	1			90	1
18	0.966667	1	1			29	1
19	14.8333	0	1			445	0
20	2.8	1	1			84	1
21	4.06667	1	1			122	1
22	1.4	1	1			42	1
23	2.03333	1	1			61	1
24	5.3	0	1			159	0
25	5.76667	0	1			173	0
26	2.2	1	0			66	1
27	1.86667	1	0			56	1
28	2.6	1	0			78	1
29	4.6	1	0			138	1
30	6.76667	1	0			203	1
31	1.46667	0	0			44	0
32	7.13333	1	0			214	1
33	2.13333	1	0			64	1
34	2.1	1	0			63	1
35	1.9	1	0			57	1
36	3.6	1	0			108	1
37	0.666667	1	0			20	1
38	4.63333	1	0			139	1
39	4.23333	1	0			127	1
40	2.83333	1	0			85	1
41	0.733333	1	0			22	1
42	5.33333	0	0			160	0
43	2.03333	1	0			61	1
44	1.23333	1	0			37	1
45	2.06667	1	0			62	1
46	4.63333	1	0			139	1
47	3.56667	1	0			107	1
48	1.93333	1	0			58	1
49	5.7	1	0			171	1
50	2.1	1	0			63	1
