# Supplementary material for: Feasibility and tolerability of eribulin-based chemotherapy versus other chemotherapy regimens for patients with metastatic triple-negative breast cancer: a single-centre retrospective study
Source: Front Cell Dev Biol. 2024 Feb 22;12:1313610. doi: 10.3389/fcell.2024.1313610 (PMC10936577; doi:10.3389/fcell.2024.1313610)
Supplement: Supplementary file 1 [file DataSheet1.ZIP › R. code/2. Kaplan-Meier Analysis/KM Cohort 3-Eribulin vs OtherChemotherapy/OS-EO/OSEO.csv]

	time	status	group			OS	FU-Status
1	13.2	0	1			395	0
2	20.0	0	1			599	0
3	5.6	0	1			168	0
4	25.3	0	1			760	0
5	18.4	1	1			551	1
6	27.5	1	1			826	1
7	2.5	0	1			76	0
8	8.7	1	1			262	1
9	10.7	0	1			320	0
10	6.0	1	1			181	1
11	26.5	1	1			796	1
12	9.7	0	1			290	0
13	7.5	0	1			224	0
14	6.8	1	1			204	1
15	4.4	1	1			133	1
16	6.2	0	1			187	0
17	21.3	0	1			640	0
18	5.0	0	1			149	0
19	7.7	0	1			230	0
20	12.2	0	1			367	0
21	7.1	0	1			212	0
22	4.0	0	1			121	0
23	8.6	0	1			258	0
24	5.1	0	1			152	0
25	6.2	1	1			187	1
26	6.8	1	1			203	1
27	5.3	1	1			160	1
28	5.1	1	1			152	1
29	14.4	0	1			433	0
30	8.3	0	1			248	0
31	6.7	0	1			200	0
32	14.8	0	1			445	0
33	5.7	1	1			171	1
34	6.4	1	1			193	1
35	6.5	0	1			195	0
36	11.6	0	1			348	0
37	4.1	1	1			122	1
38	5.3	0	1			159	0
39	5.8	0	1			173	0
40	1.6	0	1			47	0
41	1.0	0	1			31	0
42	3.6	0	1			108	0
43	10.9	1	0			326	1
44	4.9	1	0			146	1
45	9.2	0	0			275	0
46	20.5	1	0			616	1
47	9.1	1	0			274	1
48	6.8	1	0			203	1
49	14.8	1	0			444	1
50	4.3	1	0			128	1
51	7.9	1	0			238	1
52	7.0	1	0			210	1
53	13.3	1	0			399	1
54	3.8	0	0			113	0
55	1.5	0	0			45	0
56	21.1	1	0			634	1
57	15.4	1	0			463	1
58	12.3	1	0			369	1
59	6.7	1	0			201	1
60	8.7	1	0			261	1
61	10.8	1	0			324	1
62	11.2	1	0			337	1
63	12.5	1	0			376	1
64	9.9	1	0			297	1
65	11.7	1	0			351	1
66	15.9	1	0			478	1
67	9.0	1	0			270	1
68	1.5	0	0			44	0
69	8.9	1	0			267	1
70	1.2	1	0			35	1
71	18.3	0	0			549	0
72	4.6	1	0			139	1
73	7.1	0	0			214	0
74	6.7	0	0			202	0
75	4.5	1	0			136	1
76	13.1	1	0			393	1
77	20.9	1	0			626	1
78	15.8	1	0			475	1
79	7.5	0	0			226	0
80	5.7	0	0			170	0
81	7.8	0	0			233	0
82	7.3	0	0			220	0
83	4.7	1	0			141	1
84	7.5	1	0			225	1
85	21.9	1	0			658	1
86	12.6	0	0			377	0
87	4.1	1	0			123	1
88	6.9	1	0			208	1
89	4.7	1	0			141	1
90	8.8	1	0			264	1
91	5.3	1	0			158	1
92	10.1	0	0			303	0
93	0.7	0	0			21	0
94	12.5	0	0			374	0
95	7.0	1	0			209	1
96	6.6	1	0			199	1
97	6.9	1	0			208	1
98	7.1	1	0			214	1
99	9.0	1	0			270	1
100	14.0	1	0			421	1
101	6.2	1	0			187	1
102	10.1	1	0			303	1
103	10.9	1	0			326	1
104	4.4	0	0			131	0
105	9.2	1	0			276	1
106	4.9	0	0			146	0
107	8.1	1	0			243	1
108	5.4	1	0			161	1
109	4.0	1	0			121	1
110	22.2	1	0			666	1
111	7.9	0	0			237	0
112	13.8	1	0			414	1
113	5.3	0	0			160	0
114	3.7	1	0			111	1
115	15.7	1	0			472	1
116	13.3	1	0			398	1
117	17.5	1	0			525	1
118	5.8	0	0			175	0
119	4.2	1	0			127	1
120	13.7	1	0			412	1
121	6.9	1	0			207	1
122	3.8	1	0			114	1
123	9.3	1	0			280	1
124	8.1	1	0			242	1
125	15.9	1	0			476	1
126	5.9	1	0			176	1
127	13.3	1	0			398	1
128	4.4	1	0			131	1
129	1.6	0	0			48	0
130	6.5	0	0			195	0
131	13.2	1	0			395	1
132	5.1	1	0			153	1
133	4.7	1	0			142	1
134	8.4	1	0			251	1
135	10.0	1	0			300	1
136	2.8	1	0			84	1
137	9.4	1	0			283	1
138	7.4	1	0			223	1
139	13.7	0	0			410	0
140	15.2	1	0			455	1
141	13.7	1	0			411	1
142	11.5	1	0			346	1
143	16.0	1	0			480	1
144	6.4	1	0			193	1
145	10.3	1	0			308	1
146	12.3	1	0			368	1
147	11.9	1	0			358	1
148	6.8	1	0			203	1
149	3.3	0	0			100	0
150	4.3	0	0			130	0
151	0.8	0	0			25	0
152	3.2	0	0			95	0
153	2.2	0	0			67	0
154	2.3	1	0			68	1
155	9.2	1	0			277	1
156	20.4	1	0			613	1
157	15.5	1	0			465	1
158	12.5	1	0			376	1
159	10.9	1	0			327	1
