# Supplementary material for: Feasibility and tolerability of eribulin-based chemotherapy versus other chemotherapy regimens for patients with metastatic triple-negative breast cancer: a single-centre retrospective study
Source: Front Cell Dev Biol. 2024 Feb 22;12:1313610. doi: 10.3389/fcell.2024.1313610 (PMC10936577; doi:10.3389/fcell.2024.1313610)
Supplement: Supplementary file 1 [file DataSheet1.ZIP › R. code/2. Kaplan-Meier Analysis/KM Cohort 3-Eribulin vs OtherChemotherapy/OS-EO/OSEOPSM.csv]

	time	status	group			OS	FU-Status
1	13.2	0	1			395	0
2	20.0	0	1			599	0
3	5.6	0	1			168	0
4	25.3	0	1			760	0
5	27.5	1	1			826	1
6	2.5	0	1			76	0
7	8.7	1	1			262	1
8	10.7	0	1			320	0
9	6.0	1	1			181	1
10	26.5	1	1			796	1
11	9.7	0	1			290	0
12	7.5	0	1			224	0
13	6.8	1	1			204	1
14	4.4	1	1			133	1
15	6.2	0	1			187	0
16	21.3	0	1			640	0
17	5.0	0	1			149	0
18	7.7	0	1			230	0
19	12.2	0	1			367	0
20	7.1	0	1			212	0
21	4.0	0	1			121	0
22	8.6	0	1			258	0
23	5.1	0	1			152	0
24	6.2	1	1			187	1
25	6.8	1	1			203	1
26	5.3	1	1			160	1
27	5.1	1	1			152	1
28	14.4	0	1			433	0
29	8.3	0	1			248	0
30	6.7	0	1			200	0
31	14.8	0	1			445	0
32	5.7	1	1			171	1
33	6.4	1	1			193	1
34	6.5	0	1			195	0
35	11.6	0	1			348	0
36	4.1	1	1			122	1
37	5.3	0	1			159	0
38	5.8	0	1			173	0
39	1.6	0	1			47	0
40	1.0	0	1			31	0
41	3.6	0	1			108	0
42	20.5	1	0			616	1
43	1.5	0	0			45	0
44	21.1	1	0			634	1
45	12.3	1	0			369	1
46	6.7	1	0			201	1
47	10.8	1	0			324	1
48	8.9	1	0			267	1
49	1.2	1	0			35	1
50	18.3	0	0			549	0
51	4.6	1	0			139	1
52	7.1	0	0			214	0
53	6.7	0	0			202	0
54	4.5	1	0			136	1
55	15.8	1	0			475	1
56	7.5	0	0			226	0
57	7.3	0	0			220	0
58	4.7	1	0			141	1
59	12.6	0	0			377	0
60	4.1	1	0			123	1
61	5.3	1	0			158	1
62	0.7	0	0			21	0
63	6.9	1	0			208	1
64	14.0	1	0			421	1
65	6.2	1	0			187	1
66	4.4	0	0			131	0
67	8.1	1	0			243	1
68	4.0	1	0			121	1
69	5.3	0	0			160	0
70	17.5	1	0			525	1
71	4.2	1	0			127	1
72	9.3	1	0			280	1
73	4.4	1	0			131	1
74	5.1	1	0			153	1
75	9.4	1	0			283	1
76	7.4	1	0			223	1
77	15.2	1	0			455	1
78	11.5	1	0			346	1
79	4.3	0	0			130	0
80	0.8	0	0			25	0
81	2.2	0	0			67	0
82	15.5	1	0			465	1
