# Supplementary material for: Feasibility and tolerability of eribulin-based chemotherapy versus other chemotherapy regimens for patients with metastatic triple-negative breast cancer: a single-centre retrospective study
Source: Front Cell Dev Biol. 2024 Feb 22;12:1313610. doi: 10.3389/fcell.2024.1313610 (PMC10936577; doi:10.3389/fcell.2024.1313610)
Supplement: Supplementary file 1 [file DataSheet1.ZIP › R. code/2. Kaplan-Meier Analysis/KM Cohort 3-Eribulin vs OtherChemotherapy/PFS-EO/PFSEO.csv]

	time	status	group			PFS	FU-Status
1	2.7	1	1			81	1
2	14.7	1	1			441	1
3	5.6	0	1			168	0
4	3.5	1	1			106	1
5	18.4	1	1			551	1
6	8.2	1	1			247	1
7	2.5	0	1			76	0
8	8.7	1	1			262	1
9	4.8	1	1			143	1
10	2.4	1	1			71	1
11	6.1	1	1			184	1
12	9.7	0	1			290	0
13	5.0	1	1			150	1
14	1.8	1	1			54	1
15	2.5	1	1			76	1
16	6.2	0	1			187	0
17	21.3	0	1			640	0
18	5.0	0	1			149	0
19	7.7	0	1			230	0
20	9.1	1	1			272	1
21	7.1	0	1			212	0
22	4.0	0	1			121	0
23	8.6	0	1			258	0
24	5.1	0	1			152	0
25	4.9	1	1			147	1
26	1.2	1	1			36	1
27	5.3	1	1			160	1
28	3.0	1	1			90	1
29	9.9	1	1			298	1
30	1.0	1	1			29	1
31	2.6	1	1			79	1
32	14.8	0	1			445	0
33	2.8	1	1			84	1
34	4.1	1	1			122	1
35	6.5	0	1			195	0
36	1.4	1	1			42	1
37	2.0	1	1			61	1
38	5.3	0	1			159	0
39	5.8	0	1			173	0
40	1.6	0	1			47	0
41	1.0	0	1			31	0
42	3.6	0	1			108	0
43	3.6	1	0			109	1
44	2.8	1	0			84	1
45	9.2	0	0			275	0
46	2.2	1	0			66	1
47	1.7	1	0			51	1
48	1.9	1	0			56	1
49	5.6	1	0			168	1
50	1.4	1	0			41	1
51	7.4	1	0			221	1
52	4.4	1	0			132	1
53	1.6	1	0			49	1
54	3.8	1	0			113	1
55	1.5	0	0			45	0
56	2.6	1	0			78	1
57	9.2	1	0			275	1
58	4.6	1	0			138	1
59	3.4	1	0			102	1
60	2.9	1	0			88	1
61	3.2	1	0			97	1
62	2.3	1	0			70	1
63	5.0	1	0			149	1
64	4.6	1	0			138	1
65	2.7	1	0			81	1
66	6.8	1	0			203	1
67	0.6	1	0			19	1
68	1.5	0	0			44	0
69	5.2	1	0			155	1
70	1.2	1	0			35	1
71	16.0	1	0			481	1
72	4.0	1	0			120	1
73	7.4	1	0			222	1
74	6.0	1	0			180	1
75	4.5	1	0			136	1
76	0.6	1	0			19	1
77	7.7	1	0			231	1
78	5.5	1	0			166	1
79	4.8	1	0			143	1
80	5.7	0	0			170	0
81	7.1	1	0			214	1
82	7.3	0	0			220	0
83	4.7	1	0			141	1
84	4.6	1	0			138	1
85	4.7	1	0			142	1
86	4.0	1	0			121	1
87	2.1	1	0			64	1
88	6.3	1	0			189	1
89	2.1	1	0			63	1
90	2.8	1	0			84	1
91	1.9	1	0			57	1
92	10.1	0	0			303	0
93	0.7	0	0			21	0
94	3.6	1	0			108	1
95	2.0	1	0			61	1
96	0.7	1	0			20	1
97	2.3	1	0			68	1
98	1.1	1	0			32	1
99	2.1	1	0			62	1
100	4.6	1	0			139	1
101	4.4	1	0			132	1
102	4.2	1	0			127	1
103	5.0	1	0			150	1
104	2.6	1	0			77	1
105	3.8	1	0			114	1
106	2.8	1	0			85	1
107	2.7	1	0			80	1
108	0.5	1	0			15	1
109	0.7	1	0			22	1
110	3.3	1	0			98	1
111	4.1	1	0			123	1
112	6.5	1	0			195	1
113	5.3	0	0			160	0
114	1.7	1	0			51	1
115	3.6	1	0			109	1
116	2.4	1	0			72	1
117	2.0	1	0			61	1
118	5.8	1	0			175	1
119	1.2	1	0			37	1
120	7.7	1	0			232	1
121	2.1	1	0			62	1
122	3.8	1	0			114	1
123	4.6	1	0			139	1
124	1.6	1	0			48	1
125	8.2	1	0			245	1
126	1.7	1	0			50	1
127	5.6	1	0			168	1
128	2.0	1	0			59	1
129	1.6	1	0			48	1
130	3.6	1	0			107	1
131	1.6	1	0			48	1
132	1.7	1	0			51	1
133	1.5	1	0			44	1
134	1.4	1	0			43	1
135	5.9	1	0			178	1
136	1.6	1	0			48	1
137	4.3	1	0			129	1
138	3.3	1	0			98	1
139	11.9	1	0			357	1
140	0.8	1	0			24	1
141	2.6	1	0			78	1
142	1.9	1	0			58	1
143	5.7	1	0			171	1
144	2.5	1	0			74	1
145	6.0	1	0			179	1
146	3.3	1	0			98	1
147	7.2	1	0			215	1
148	3.6	1	0			109	1
149	3.3	0	0			100	0
150	4.3	0	0			130	0
151	0.8	0	0			25	0
152	3.2	0	0			95	0
153	2.2	0	0			67	0
154	2.1	1	0			63	1
155	7.0	1	0			209	1
156	2.0	1	0			59	1
157	6.0	1	0			179	1
158	11.0	1	0			329	1
159	4.5	1	0			135	1
