# Supplementary material for: Feasibility and tolerability of eribulin-based chemotherapy versus other chemotherapy regimens for patients with metastatic triple-negative breast cancer: a single-centre retrospective study
Source: Front Cell Dev Biol. 2024 Feb 22;12:1313610. doi: 10.3389/fcell.2024.1313610 (PMC10936577; doi:10.3389/fcell.2024.1313610)
Supplement: Supplementary file 1 [file DataSheet1.ZIP › R. code/2. Kaplan-Meier Analysis/KM Cohort 3-Eribulin vs OtherChemotherapy/PFS-EO/PFSEOPSM.csv]

	time	status	group			PFS	FU-Status
1	2.7	1	1			81	1
2	14.7	1	1			441	1
3	5.6	0	1			168	0
4	3.5	1	1			106	1
5	8.2	1	1			247	1
6	2.5	0	1			76	0
7	8.7	1	1			262	1
8	4.8	1	1			143	1
9	2.4	1	1			71	1
10	6.1	1	1			184	1
11	9.7	0	1			290	0
12	5.0	1	1			150	1
13	1.8	1	1			54	1
14	2.5	1	1			76	1
15	6.2	0	1			187	0
16	21.3	0	1			640	0
17	5.0	0	1			149	0
18	7.7	0	1			230	0
19	9.1	1	1			272	1
20	7.1	0	1			212	0
21	4.0	0	1			121	0
22	8.6	0	1			258	0
23	5.1	0	1			152	0
24	4.9	1	1			147	1
25	1.2	1	1			36	1
26	5.3	1	1			160	1
27	3.0	1	1			90	1
28	9.9	1	1			298	1
29	1.0	1	1			29	1
30	2.6	1	1			79	1
31	14.8	0	1			445	0
32	2.8	1	1			84	1
33	4.1	1	1			122	1
34	6.5	0	1			195	0
35	1.4	1	1			42	1
36	2.0	1	1			61	1
37	5.3	0	1			159	0
38	5.8	0	1			173	0
39	1.6	0	1			47	0
40	1.0	0	1			31	0
41	3.6	0	1			108	0
42	2.2	1	0			66	1
43	1.5	0	0			45	0
44	2.6	1	0			78	1
45	4.6	1	0			138	1
46	3.4	1	0			102	1
47	3.2	1	0			97	1
48	5.2	1	0			155	1
49	1.2	1	0			35	1
50	16.0	1	0			481	1
51	4.0	1	0			120	1
52	7.4	1	0			222	1
53	6.0	1	0			180	1
54	4.5	1	0			136	1
55	5.5	1	0			166	1
56	4.8	1	0			143	1
57	7.3	0	0			220	0
58	4.7	1	0			141	1
59	4.0	1	0			121	1
60	2.1	1	0			64	1
61	1.9	1	0			57	1
62	0.7	0	0			21	0
63	2.3	1	0			68	1
64	4.6	1	0			139	1
65	4.4	1	0			132	1
66	2.6	1	0			77	1
67	2.7	1	0			80	1
68	0.7	1	0			22	1
69	5.3	0	0			160	0
70	2.0	1	0			61	1
71	1.2	1	0			37	1
72	4.6	1	0			139	1
73	2.0	1	0			59	1
74	1.7	1	0			51	1
75	4.3	1	0			129	1
76	3.3	1	0			98	1
77	0.8	1	0			24	1
78	1.9	1	0			58	1
79	4.3	0	0			130	0
80	0.8	0	0			25	0
81	2.2	0	0			67	0
82	6.0	1	0			179	1
