# Supplementary material for: Feasibility and tolerability of eribulin-based chemotherapy versus other chemotherapy regimens for patients with metastatic triple-negative breast cancer: a single-centre retrospective study
Source: Front Cell Dev Biol. 2024 Feb 22;12:1313610. doi: 10.3389/fcell.2024.1313610 (PMC10936577; doi:10.3389/fcell.2024.1313610)
Supplement: Supplementary file 1 [file DataSheet1.ZIP › R. code/3. Multivariable Cox Analysis/COX Cohort 1-Eribulin vs ABX-afterPSM/COXEA.csv]

	PFS	CENPFS	OS	CENOS	GroupEA	Age50	ECOG	Menstr	Surgery	TNBC	Ki67p	Visceral	Site	PeriopTAX	PeriopTAXAN	Apa	PD1	Gem	Cap
1	81	1	395	0	1	1	0	1	1	0	1	0	0	1	1	0	0	1	0
2	441	1	599	0	1	0	1	0	1	0	0	0	1	1	1	0	1	1	0
3	66	1	616	1	0	0	1	0	1	0	1	1	1	0	1	0	0	0	0
4	168	0	168	0	1	0	1	0	1	1	1	1	0	1	1	1	0	0	0
5	56	1	203	1	0	1	1	0	1	0	0	0	0	1	1	0	0	0	0
6	168	1	444	1	0	0	1	0	0	1	0	1	1	1	1	0	0	0	0
7	221	1	238	1	0	0	1	0	1	0	1	1	1	1	1	0	0	0	0
8	247	1	826	1	1	0	1	0	1	1	1	0	0	1	1	0	0	0	0
9	275	1	463	1	0	1	1	1	1	1	1	0	0	1	1	0	0	0	0
10	262	1	262	1	1	1	1	1	1	1	1	0	0	1	1	0	1	1	0
11	70	1	337	1	0	1	1	1	1	0	1	1	0	1	1	0	0	0	1
12	143	1	320	0	1	1	1	0	1	1	1	1	0	1	1	0	0	0	1
13	71	1	181	1	1	0	1	0	0	0	1	0	0	0	0	0	0	1	0
14	184	1	796	1	1	0	0	0	1	1	1	0	1	1	1	0	0	0	0
15	203	1	478	1	0	1	1	0	1	1	1	1	1	0	1	0	0	0	0
16	290	0	290	0	1	1	0	1	1	1	1	0	0	1	1	0	0	0	1
17	150	1	224	0	1	1	1	1	1	1	1	1	1	1	1	0	0	0	0
18	187	0	187	0	1	1	1	0	1	1	1	1	1	0	0	0	0	0	0
19	640	0	640	0	1	1	1	1	1	1	1	1	0	1	1	1	1	1	0
20	149	0	149	0	1	1	0	0	0	1	0	0	0	0	0	0	0	0	0
21	230	0	230	0	1	0	1	0	1	1	1	1	1	1	1	1	0	0	1
22	272	1	367	0	1	0	1	0	1	1	1	0	0	1	1	1	1	0	0
23	120	1	139	1	0	1	1	0	0	1	1	1	1	1	1	1	1	0	0
24	121	0	121	0	1	1	1	0	1	1	1	0	0	1	1	1	1	0	0
25	258	0	258	0	1	0	1	0	1	0	1	0	0	1	1	1	1	0	0
26	152	0	152	0	1	0	1	0	1	0	1	0	0	1	1	1	1	0	0
27	180	1	202	0	0	0	1	0	1	0	1	0	0	1	1	1	1	0	0
28	147	1	187	1	1	0	1	0	1	0	1	1	0	1	1	1	0	0	0
29	231	1	626	1	0	1	1	1	1	1	1	0	0	0	0	0	0	0	0
30	160	1	160	1	1	1	1	0	0	1	1	1	1	0	0	0	0	0	0
31	90	1	152	1	1	1	1	0	0	1	0	0	0	0	0	0	0	0	0
32	298	1	433	0	1	0	1	0	0	1	1	1	1	0	0	1	0	0	0
33	29	1	248	0	1	0	1	0	1	1	1	1	0	0	0	0	0	0	0
34	143	1	226	0	0	1	1	0	0	1	1	0	0	0	0	1	1	0	0
35	79	1	200	0	1	0	1	0	0	1	1	1	1	0	0	1	1	0	0
36	170	0	170	0	0	0	0	0	1	1	1	1	0	0	0	1	0	0	0
37	445	0	445	0	1	1	1	0	1	1	1	0	0	1	1	0	0	1	0
38	220	0	220	0	0	1	1	1	0	1	1	1	1	0	0	1	0	0	0
39	141	1	141	1	0	1	1	1	0	1	1	0	0	0	0	1	1	0	0
40	84	1	171	1	1	0	1	0	1	1	1	1	1	1	1	0	0	1	0
41	122	1	193	1	1	1	1	1	0	1	1	1	0	0	0	0	0	0	0
42	142	1	658	1	0	1	1	1	1	1	1	0	0	1	1	0	0	1	0
43	195	0	195	0	1	1	1	1	1	0	0	1	1	1	1	1	1	0	0
44	121	1	377	0	0	1	0	0	1	1	1	1	0	1	1	1	0	0	0
45	42	1	348	0	1	1	1	0	1	1	1	0	0	1	1	0	1	0	0
46	61	1	122	1	1	0	1	0	1	1	1	1	1	1	1	0	0	0	0
47	159	0	159	0	1	1	1	0	1	0	1	1	1	1	1	0	1	0	0
48	63	1	141	1	0	0	1	0	1	1	1	1	1	1	1	0	1	1	0
49	108	1	374	0	0	1	1	1	1	1	1	1	0	1	1	0	0	0	0
50	61	1	209	1	0	1	1	0	1	0	1	1	0	1	1	0	0	0	0
51	80	1	243	1	0	0	1	0	1	1	1	1	1	0	1	0	0	0	0
52	160	0	160	0	0	1	0	0	1	1	1	0	0	1	1	0	0	0	0
53	51	1	111	1	0	0	1	0	1	1	1	0	0	1	1	0	0	1	0
54	37	1	127	1	0	1	1	0	1	1	1	1	0	1	1	0	0	0	0
55	139	1	280	1	0	0	1	0	1	0	1	1	0	0	0	0	0	0	0
56	173	0	173	0	1	1	1	0	1	1	1	0	0	1	1	0	0	0	0
57	43	1	251	1	0	0	1	0	1	1	1	0	0	0	0	0	0	0	1
58	178	1	300	1	0	0	0	0	1	1	1	0	1	1	1	0	1	0	0
59	78	1	411	1	0	0	1	0	0	1	1	0	0	0	0	0	0	1	0
60	100	0	100	0	0	1	1	1	1	1	0	0	0	1	1	1	0	0	0
61	25	0	25	0	0	1	1	0	1	1	1	1	0	1	1	1	0	0	0
62	95	0	95	0	0	0	1	0	1	1	1	0	0	1	1	1	1	0	0
63	63	1	68	1	0	1	1	1	1	0	0	0	0	1	1	0	0	0	0
64	59	1	613	1	0	1	1	0	0	1	1	0	1	1	1	0	1	0	0
65	179	1	465	1	0	0	1	0	1	1	1	0	0	1	1	1	0	0	0
66	135	1	327	1	0	1	1	0	1	1	0	1	1	1	1	0	0	0	1
67	31	0	31	0	1	1	1	0	1	1	1	0	0	1	1	1	1	0	0
68	108	0	108	0	1	1	1	0	1	1	1	0	0	1	1	1	1	0	0
