# Supplementary material for: Feasibility and tolerability of eribulin-based chemotherapy versus other chemotherapy regimens for patients with metastatic triple-negative breast cancer: a single-centre retrospective study
Source: Front Cell Dev Biol. 2024 Feb 22;12:1313610. doi: 10.3389/fcell.2024.1313610 (PMC10936577; doi:10.3389/fcell.2024.1313610)
Supplement: Supplementary file 1 [file DataSheet1.ZIP › R. code/3. Multivariable Cox Analysis/COX Cohort 1-Eribulin vs ABX-afterPSM/COXEA.R]

if(!requireNamespace("ezcox",quietly = T))
  install.packages("ezcox")
if(!requireNamespace("survival",quietly = T))
  install.packages("survival")
if(!requireNamespace("survminer",quietly = T))
  install.packages("survminer")
if(!requireNamespace("eoffice",quietly = T))
  install.packages("eoffice")

library(ezcox)
library(survival)
library(survminer)
library(dplyr)
library(rms)
library(eoffice)

COXEA <- read.csv("COXEA.csv",row.names = 1)

#Part 1:
#Univariate Analysis for PFS in Erubulin and ABX:
UAPFS <- ezcox(COXEA, time = "PFS",status = "CENPFS",
                covariates = c("GroupEA", "Age50", "ECOG", "Menstr", "Surgery",
                               "TNBC", "Ki67p", "Visceral", "Site",
                               "PeriopTAX", "PeriopTAXAN", "Apa", "PD1",
                               "Gem", "Cap"))

write.csv(UAPFS, "Univariate Analysis-PFSEA-afterPSM.csv")

#Multivariate Analysis for PFS in Erubulin and ABX:
res.cox <- coxph(Surv(PFS, CENPFS) ~ GroupEA + Apa, data = COXEA)
summary(res.cox)


#Univariate Analysis for OS in Erubulin and ABX:
UAOS <- ezcox(COXEA, time = "OS",status = "CENOS",
                covariates = c("GroupEA", "Age50", "ECOG", "Menstr", "Surgery",
                               "TNBC", "Ki67p", "Visceral", "Site",
                               "PeriopTAX", "PeriopTAXAN", "Apa", "PD1",
                               "Gem", "Cap"))

write.csv(UAOS, "Univariate Analysis-OSEA-afterPSM.csv")


#Part 2:
#Multivariate Analysis for PFS in Erubulin and ABX:
res.cox <- coxph(Surv(OS, CENOS) ~ GroupEA + Surgery, data = COXEA)
summary(res.cox)
