# Supplementary material for: Feasibility and tolerability of eribulin-based chemotherapy versus other chemotherapy regimens for patients with metastatic triple-negative breast cancer: a single-centre retrospective study
Source: Front Cell Dev Biol. 2024 Feb 22;12:1313610. doi: 10.3389/fcell.2024.1313610 (PMC10936577; doi:10.3389/fcell.2024.1313610)
Supplement: Supplementary file 1 [file DataSheet1.ZIP › R. code/3. Multivariable Cox Analysis/COX Cohort 1-Eribulin vs ABX-afterPSM/Forest plots-EA afterPSM.xlsx]

## Sheet: EA after PSM
id-PFS	EA-PFS after PSM	hr	lhr	uhr	ler	uer	ref	P
20	Univariate Analysis						1
19	Group (Eribulin vs Nab-paclitaxel)	0.362	0.194	0.675	0.168	0.313	1	0.0014
18	Age, year (< 50 vs ≥ 50)	0.831	0.468	1.48	0.363	0.649	1	0.527
17	ECOG (0 vs 1-2)	0.584795	0.21	1.64	0.374795	1.0552	1	0.308
16	Menopausal status (post vs pre)	0.706	0.357	1.4	0.349	0.694	1	0.316
15	Surgery (yes vs no)	0.628	0.323	1.22	0.305	0.592	1	0.171
14	TNBC (yes vs no)	0.842	0.436	1.63	0.406	0.788	1	0.608
13	Ki67 (< 30% vs ≥ 30)	0.970874	0.41	2.27	0.560874	1.29913	1	0.939
12	Visceral metastasis (present vs absent)	1.34	0.749	2.39	0.591	1.05	1	0.326
11	Metastatic sites (> 3 vs < 3)	1.04	0.572	1.87	0.468	0.83	1	0.908
10	(Neo-) Adjuvant-Paclitaxel/Docetaxel (yes vs no)	0.671	0.364	1.24	0.307	0.569	1	0.202
9	(Neo-) Adjuvant-Paclitaxel/Docetaxel and Anthracyclines (yes vs no)	0.763	0.4	1.46	0.363	0.697	1	0.412
8	Combined with Apatinib (yes vs no)	0.405	0.201	0.816	0.204	0.411	1	0.0115
7	Combined with anti-PD-1/L1 antibody (yes vs no)	0.636	0.328	1.23	0.308	0.594	1	0.18
6	Combined with Gemcitabine (yes vs no)	0.808	0.362	1.8	0.446	0.992	1	0.601
5	Combined with Capecitabine (yes vs no)	0.942	0.337	2.64	0.605	1.698	1	0.909
4							1
3	Multivariate Analysis						1
2	Group (Eribulin vs Nab-paclitaxel)	0.39	0.21	0.71	0.18	0.32	1	0.003
1	Combined with Apatinib (yes vs no)	0.43	0.21	0.87	0.22	0.44	1	0.019
0							1
id-OS	EA-OS after PSM	hr	lhr	uhr	ler	uer	ref	P
20	Univariate Analysis						1
19	Group (Eribulin vs Nab-paclitaxel)	0.37	0.16	0.82	0.21	0.45	1	0.015
18	Age, year (< 50 vs ≥ 50)	0.97	0.48	1.94	0.49	0.97	1	0.923
17	ECOG (0 vs 1-2)	0.35	0.08	1.47	0.27	1.12	1	0.151
16	Menopausal status (post vs pre)	0.75	0.33	1.68	0.42	0.93	1	0.481
15	Surgery (yes vs no)	0.48	0.22	1.06	0.26	0.58	1	0.068
14	TNBC (yes vs no)	0.65	0.3	1.44	0.35	0.79	1	0.291
13	Ki67 (< 30% vs ≥ 30)	1.69492	0.628931	4.54545	1.06598	2.85054	1	0.279
12	Visceral metastasis (present vs absent)	1.65	0.8	3.39	0.85	1.74	1	0.174
11	Metastatic sites (> 3 vs < 3)	1.2	0.6	2.41	0.6	1.21	1	0.605
10	(Neo-) Adjuvant-Paclitaxel/Docetaxel (yes vs no)	0.66	0.32	1.36	0.34	0.7	1	0.255
9	(Neo-) Adjuvant-Paclitaxel/Docetaxel and Anthracyclines (yes vs no)	0.62	0.28	1.36	0.34	0.74	1	0.231
8	Combined with Apatinib (yes vs no)	0.47	0.16	1.35	0.31	0.88	1	0.162
7	Combined with anti-PD-1/L1 antibody (yes vs no)	0.684	0.28	1.67	0.404	0.986	1	0.405
6	Combined with Gemcitabine (yes vs no)	0.91	0.39	2.13	0.52	1.22	1	0.835
5	Combined with Capecitabine (yes vs no)	1.06	0.31	3.59	0.75	2.53	1	0.924
4							1
3	Multivariate Analysis						1
2	Group (Eribulin vs Nab-paclitaxel)	0.39	0.17	0.88	0.22	0.49	1	0.023
1	Surgery (yes vs no)	0.54	0.24	1.2	0.3	0.66	1	0.132
0							1
											Progression-free Suvival (After PSM)			PFS HR (95% CI)	p-Value
											Univariate Analysis			Univariate Analysis
											Group (Eribulin vs Nab-paclitaxel)			0.36 (0.19-0.68)	0.0014
											Age, year (< 50 vs ≥ 50)			0.83 (0.47-1.48)	0.527
											ECOG (0 vs 1-2)			0.59 (0.21-1.64)	0.308
											Menopausal status (post vs pre)			0.71 (0.36-1.40)	0.316
											Surgery (yes vs no)			0.63 (0.32-1.22)	0.171
											TNBC (yes vs no)			0.83 (0.44-1.63)	0.608
											Ki67 (< 30% vs ≥ 30)			0.97 (0.41-2.27)	0.939
											Visceral metastasis (present vs absent)			1.34 (0.75-2.39)	0.326
											Metastatic sites (> 3 vs < 3)			1.04 (0.57-1.88)	0.908
											(Neo-) Adjuvant-Paclitaxel/Docetaxel (yes vs no)			0.67 (0.36-1.24)	0.202
											(Neo-) Adjuvant-Paclitaxel/Docetaxel and Anthracyclines (yes vs no)			0.76 (0.40-1.46)	0.412
											Combined with Apatinib (yes vs no)			0.41 (0.20-0.82)	0.0115
											Combined with anti-PD-1/L1 antibody (yes vs no)			0.64 (0.33-1.23)	0.18
											Combined with Gemcitabine (yes vs no)			0.81 (0.36-1.80)	0.601
											Combined with Capecitabine (yes vs no)			0.94 (0.34-2.64)	0.909
											Multivariate Analysis			Multivariate Analysis
											Group (Eribulin vs Nab-paclitaxel)			0.39 (0.21-0.71)	0.003
											Combined with Apatinib (yes vs no)			0.43 (0.21-0.87)	0.019
											Overall Suvival (After PSM)			PFS HR (95% CI)	p-Value
											Univariate Analysis			Univariate Analysis
											Group (Eribulin vs Nab-paclitaxel)			0.37 (0.16-0.82)	0.015
											Age, year (< 50 vs ≥ 50)			0.97 (0.48-1.94)	0.923
											ECOG (0 vs 1-2)			0.35 (0.08-1.47)	0.151
											Menopausal status (post vs pre)			0.75 (0.33-1.68)	0.481
											Surgery (yes vs no)			0.48 (0.22-1.06)	0.068
											TNBC (yes vs no)			0.65 (0.30-1.44)	0.291
											Ki67 (< 30% vs ≥ 30)			1.69 (0.63-4.55)	0.279
											Visceral metastasis (present vs absent)			1.65 (0.80-3.39)	0.174
											Metastatic sites (> 3 vs < 3)			1.20 (0.60-2.41)	0.605
											(Neo-) Adjuvant-Paclitaxel/Docetaxel (yes vs no)			0.66 (0.32-1.36)	0.255
											(Neo-) Adjuvant-Paclitaxel/Docetaxel and Anthracyclines (yes vs no)			0.62 (0.28-1.36)	0.231
											Combined with Apatinib (yes vs no)			0.47 (0.16-1.35)	0.162
											Combined with anti-PD-1/L1 antibody (yes vs no)			0.68 (0.28-1.67)	0.405
											Combined with Gemcitabine (yes vs no)			0.91 (0.39-2.13)	0.835
											Combined with Capecitabine (yes vs no)			1.06 (0.31-3.59)	0.924
											Multivariate Analysis			Multivariate Analysis
											Group (Eribulin vs Nab-paclitaxel)			0.39 (0.17-0.88)	0.023
											Surgery (yes vs no)			0.54 (0.24-1.20)	0.132
