# Supplementary material for: Feasibility and tolerability of eribulin-based chemotherapy versus other chemotherapy regimens for patients with metastatic triple-negative breast cancer: a single-centre retrospective study
Source: Front Cell Dev Biol. 2024 Feb 22;12:1313610. doi: 10.3389/fcell.2024.1313610 (PMC10936577; doi:10.3389/fcell.2024.1313610)
Supplement: Supplementary file 1 [file DataSheet1.ZIP › R. code/3. Multivariable Cox Analysis/COX Cohort 1-Eribulin vs ABX-afterPSM/Univariate Analysis-OSEA-afterPSM.csv]

	Variable	is_control	contrast_level	ref_level	n_contrast	n_ref	beta	HR	lower_95	upper_95	p.value	global.pval
1	GroupEA	FALSE	GroupEA	GroupEA	68	68	-1	0.367	0.164	0.823	0.0149	0.00925
2	Age50	FALSE	Age50	Age50	68	68	-0.0343	0.966	0.481	1.94	0.923	0.923
3	ECOG	FALSE	ECOG	ECOG	68	68	1.06	2.9	0.679	12.4	0.151	0.0945
4	Menstr	FALSE	Menstr	Menstr	68	68	-0.292	0.747	0.332	1.68	0.481	0.471
5	Surgery	FALSE	Surgery	Surgery	68	68	-0.739	0.478	0.216	1.06	0.0684	0.0836
6	TNBC	FALSE	TNBC	TNBC	68	68	-0.424	0.655	0.298	1.44	0.291	0.306
7	Ki67p	FALSE	Ki67p	Ki67p	68	68	-0.536	0.585	0.222	1.54	0.279	0.307
8	Visceral	FALSE	Visceral	Visceral	68	68	0.5	1.65	0.802	3.39	0.174	0.173
9	Site	FALSE	Site	Site	68	68	0.184	1.2	0.599	2.41	0.605	0.607
10	PeriopTAX	FALSE	PeriopTAX	PeriopTAX	68	68	-0.423	0.655	0.317	1.36	0.255	0.263
11	PeriopTAXAN	FALSE	PeriopTAXAN	PeriopTAXAN	68	68	-0.483	0.617	0.28	1.36	0.231	0.247
12	Apa	FALSE	Apa	Apa	68	68	-0.754	0.47	0.164	1.35	0.162	0.126
13	PD1	FALSE	PD1	PD1	68	68	-0.38	0.684	0.28	1.67	0.405	0.387
14	Gem	FALSE	Gem	Gem	68	68	-0.0902	0.914	0.391	2.13	0.835	0.834
15	Cap	FALSE	Cap	Cap	68	68	0.0594	1.06	0.314	3.59	0.924	0.924
