# Supplementary material for: Feasibility and tolerability of eribulin-based chemotherapy versus other chemotherapy regimens for patients with metastatic triple-negative breast cancer: a single-centre retrospective study
Source: Front Cell Dev Biol. 2024 Feb 22;12:1313610. doi: 10.3389/fcell.2024.1313610 (PMC10936577; doi:10.3389/fcell.2024.1313610)
Supplement: Supplementary file 1 [file DataSheet1.ZIP › R. code/3. Multivariable Cox Analysis/COX Cohort 1-Eribulin vs ABX-afterPSM/Univariate Analysis-PFSEA-afterPSM.csv]

	Variable	is_control	contrast_level	ref_level	n_contrast	n_ref	beta	HR	lower_95	upper_95	p.value	global.pval
1	GroupEA	FALSE	GroupEA	GroupEA	68	68	-1.02	0.362	0.194	0.675	0.0014	0.00107
2	Age50	FALSE	Age50	Age50	68	68	-0.186	0.831	0.468	1.48	0.527	0.527
3	ECOG	FALSE	ECOG	ECOG	68	68	0.535	1.71	0.611	4.78	0.308	0.273
4	Menstr	FALSE	Menstr	Menstr	68	68	-0.349	0.706	0.357	1.4	0.316	0.303
5	Surgery	FALSE	Surgery	Surgery	68	68	-0.465	0.628	0.323	1.22	0.171	0.187
6	TNBC	FALSE	TNBC	TNBC	68	68	-0.172	0.842	0.436	1.63	0.608	0.613
7	Ki67p	FALSE	Ki67p	Ki67p	68	68	0.0336	1.03	0.436	2.45	0.939	0.939
8	Visceral	FALSE	Visceral	Visceral	68	68	0.291	1.34	0.749	2.39	0.326	0.326
9	Site	FALSE	Site	Site	68	68	0.0352	1.04	0.572	1.87	0.908	0.908
10	PeriopTAX	FALSE	PeriopTAX	PeriopTAX	68	68	-0.398	0.671	0.364	1.24	0.202	0.212
11	PeriopTAXAN	FALSE	PeriopTAXAN	PeriopTAXAN	68	68	-0.27	0.763	0.4	1.46	0.412	0.421
12	Apa	FALSE	Apa	Apa	68	68	-0.903	0.405	0.201	0.816	0.0115	0.00639
13	PD1	FALSE	PD1	PD1	68	68	-0.453	0.636	0.328	1.23	0.18	0.166
14	Gem	FALSE	Gem	Gem	68	68	-0.214	0.808	0.362	1.8	0.601	0.594
15	Cap	FALSE	Cap	Cap	68	68	-0.0598	0.942	0.337	2.64	0.909	0.909
