# Supplementary material for: Feasibility and tolerability of eribulin-based chemotherapy versus other chemotherapy regimens for patients with metastatic triple-negative breast cancer: a single-centre retrospective study
Source: Front Cell Dev Biol. 2024 Feb 22;12:1313610. doi: 10.3389/fcell.2024.1313610 (PMC10936577; doi:10.3389/fcell.2024.1313610)
Supplement: Supplementary file 1 [file DataSheet1.ZIP › R. code/3. Multivariable Cox Analysis/COX Cohort 2-Eribulin vs Platinum-afterPSM/COXEP.csv]

	PFS	CENPFS	OS	CENOS	GroupEP	Age50	ECOG	Menstr	Surgery	TNBC	Ki67p	Visceral	Site	PeriopTAX	PeriopTAXAN	Apa	PD1	Gem	Cap
1	81	1	395	0	1	1	0	1	1	0	1	0	0	1	1	0	0	1	0
2	441	1	599	0	1	0	1	0	1	0	0	0	1	1	1	0	1	1	0
3	66	1	616	1	0	0	1	0	1	0	1	1	1	0	1	0	0	0	0
4	56	1	203	1	0	1	1	0	1	0	0	0	0	1	1	0	0	0	0
5	106	1	760	0	1	0	0	0	1	1	1	1	0	1	1	0	0	1	0
6	78	1	634	1	0	1	0	1	1	1	1	1	0	1	1	0	0	0	0
7	247	1	826	1	1	0	1	0	1	1	1	0	0	1	1	0	0	0	0
8	76	0	76	0	1	1	1	0	1	0	1	1	1	1	1	0	0	1	0
9	262	1	262	1	1	1	1	1	1	1	1	0	0	1	1	0	1	1	0
10	143	1	320	0	1	1	1	0	1	1	1	1	0	1	1	0	0	0	1
11	138	1	297	1	0	1	1	0	1	1	1	1	1	1	1	0	0	0	0
12	71	1	181	1	1	0	1	0	0	0	1	0	0	0	0	0	0	1	0
13	184	1	796	1	1	0	0	0	1	1	1	0	1	1	1	0	0	0	0
14	203	1	478	1	0	1	1	0	1	1	1	1	1	0	1	0	0	0	0
15	44	0	44	0	0	0	1	0	0	1	1	1	1	0	0	0	0	0	0
16	290	0	290	0	1	1	0	1	1	1	1	0	0	1	1	0	0	0	1
17	150	1	224	0	1	1	1	1	1	1	1	1	1	1	1	0	0	0	0
18	54	1	204	1	1	0	1	0	0	0	1	1	0	1	1	0	0	0	0
19	187	0	187	0	1	1	1	0	1	1	1	1	1	0	0	0	0	0	0
20	149	0	149	0	1	1	0	0	0	1	0	0	0	0	0	0	0	0	0
21	36	1	203	1	1	0	1	0	0	1	1	1	0	0	0	0	0	1	0
22	160	1	160	1	1	1	1	0	0	1	1	1	1	0	0	0	0	0	0
23	90	1	152	1	1	1	1	0	0	1	0	0	0	0	0	0	0	0	0
24	29	1	248	0	1	0	1	0	1	1	1	1	0	0	0	0	0	0	0
25	214	1	233	0	0	1	1	0	0	1	1	1	0	0	0	0	0	0	0
26	445	0	445	0	1	1	1	0	1	1	1	0	0	1	1	0	0	1	0
27	84	1	171	1	1	0	1	0	1	1	1	1	1	1	1	0	0	1	0
28	122	1	193	1	1	1	1	1	0	1	1	1	0	0	0	0	0	0	0
29	42	1	348	0	1	1	1	0	1	1	1	0	0	1	1	0	1	0	0
30	64	1	123	1	0	1	1	0	1	1	1	1	0	1	1	0	0	1	0
31	61	1	122	1	1	0	1	0	1	1	1	1	1	1	1	0	0	0	0
32	159	0	159	0	1	1	1	0	1	0	1	1	1	1	1	0	1	0	0
33	63	1	141	1	0	0	1	0	1	1	1	1	1	1	1	0	1	1	0
34	57	1	158	1	0	1	1	0	1	0	1	1	0	1	1	0	0	1	0
35	108	1	374	0	0	1	1	1	1	1	1	1	0	1	1	0	0	0	0
36	20	1	199	1	0	0	1	0	1	1	1	0	0	0	0	0	0	0	0
37	139	1	421	1	0	0	1	0	0	1	1	0	1	1	1	0	0	1	0
38	127	1	303	1	0	1	1	1	0	1	1	1	1	0	0	0	0	0	0
39	85	1	146	0	0	1	1	1	1	1	1	1	1	1	1	0	0	0	0
40	22	1	121	1	0	0	1	0	1	0	1	0	1	1	1	0	0	0	0
41	160	0	160	0	0	1	0	0	1	1	1	0	0	1	1	0	0	0	0
42	61	1	525	1	0	0	1	0	0	1	1	1	1	0	0	0	0	1	0
43	37	1	127	1	0	1	1	0	1	1	1	1	0	1	1	0	0	0	0
44	62	1	207	1	0	0	1	0	1	1	1	1	0	1	1	0	0	0	0
45	139	1	280	1	0	0	1	0	1	0	1	1	0	0	0	0	0	0	0
46	173	0	173	0	1	1	1	0	1	1	1	0	0	1	1	0	0	0	0
47	107	1	195	0	0	1	0	0	0	1	1	0	1	0	0	0	0	1	0
48	58	1	346	1	0	1	0	1	1	1	1	0	0	1	1	0	0	1	0
49	171	1	480	1	0	0	1	0	1	1	1	0	0	1	1	0	0	1	0
50	63	1	68	1	0	1	1	1	1	0	0	0	0	1	1	0	0	0	0
