# Supplementary material for: Feasibility and tolerability of eribulin-based chemotherapy versus other chemotherapy regimens for patients with metastatic triple-negative breast cancer: a single-centre retrospective study
Source: Front Cell Dev Biol. 2024 Feb 22;12:1313610. doi: 10.3389/fcell.2024.1313610 (PMC10936577; doi:10.3389/fcell.2024.1313610)
Supplement: Supplementary file 1 [file DataSheet1.ZIP › R. code/3. Multivariable Cox Analysis/COX Cohort 2-Eribulin vs Platinum-afterPSM/Forest plots-EP afterPSM.xlsx]

## Sheet: EA before PSM
id-PFS	EP-PFS after PSM	hr	lhr	uhr	ler	uer	ref	P
21	Univariate Analysis						1
20	Group (Eribulin vs Platinum)	0.41	0.211	0.795	0.199	0.385	1	0.008
19	Age, year (< 50 vs ≥ 50)	0.532	0.287	0.988	0.245	0.456	1	0.046
18	ECOG (0 vs 1-2)	0.66	0.28	1.56	0.38	0.9	1	0.345
17	Menopausal status (post vs pre)	0.997	0.484	2.05	0.513	1.053	1	0.993
16	Surgery (yes vs no)	0.76	0.375	1.54	0.385	0.78	1	0.448
15	TNBC (yes vs no)	0.686	0.332	1.42	0.354	0.734	1	0.31
14	Ki67 (< 30% vs ≥ 30)	0.793651	0.276243	2.27273	0.517408	1.47908	1	0.666
13	Visceral metastasis (present vs absent)	2	1.01	3.98	0.99	1.98	1	0.048
12	Metastatic sites (> 3 vs < 3)	0.904	0.48	1.7	0.424	0.796	1	0.754
11	(Neo-) Adjuvant-Paclitaxel/Docetaxel (yes vs no)	0.822	0.424	1.59	0.398	0.768	1	0.562
10	(Neo-) Adjuvant-Paclitaxel/Docetaxel and Anthracyclines (yes vs no)	0.81	0.407	1.61	0.403	0.8	1	0.549
9	Combined with Apatinib (yes vs no)						1
8	Combined with anti-PD-1/L1 antibody (yes vs no)	0.557	0.192	1.62	0.365	1.063	1	0.282
7	Combined with Gemcitabine (yes vs no)	1.04	0.538	2.03	0.502	0.99	1	0.898
6	Combined with Capecitabine (yes vs no)	0.286	0.0389	2.1	0.2471	1.814	1	0.218
5							1
4	Multivariate Analysis						1
3	Group (Eribulin vs Platinum)	0.49	0.25	0.96	0.24	0.47	1	0.039
2	Age, year (< 50 vs ≥ 50)	0.45	0.24	0.86	0.21	0.41	1	0.016
1	Visceral metastasis (present vs absent)	2.04	0.97	4.28	1.07	2.24	1	0.061
0							1
id-OS	EP-OS after PSM	hr	lhr	uhr	ler	uer	ref	P
21	Univariate Analysis						1
20	Group (Eribulin vs Platinum)	0.444	0.199	0.987	0.245	0.543	1	0.047
19	Age, year (< 50 vs ≥ 50)	1.06	0.486	2.31	0.574	1.25	1	0.882
18	ECOG (0 vs 1-2)	0.257732	0.07	0.89	0.187732	0.632268	1	0.032
17	Menopausal status (post vs pre)	0.859	0.345	2.14	0.514	1.281	1	0.743
16	Surgery (yes vs no)	0.496	0.219	1.13	0.277	0.634	1	0.094
15	TNBC (yes vs no)	0.616	0.269	1.41	0.347	0.794	1	0.251
14	Ki67 (< 30% vs ≥ 30)	1.63934	0.485437	5.55556	1.15391	3.91621	1	0.427
13	Visceral metastasis (present vs absent)	1.55	0.711	3.36	0.839	1.81	1	0.272
12	Metastatic sites (> 3 vs < 3)	1.1	0.523	2.33	0.577	1.23	1	0.794
11	(Neo-) Adjuvant-Paclitaxel/Docetaxel (yes vs no)	0.635	0.293	1.38	0.342	0.745	1	0.25
10	(Neo-) Adjuvant-Paclitaxel/Docetaxel and Anthracyclines (yes vs no)	0.53	0.23	1.22	0.3	0.69	1	0.135
9	Combined with Apatinib (yes vs no)						1
8	Combined with anti-PD-1/L1 antibody (yes vs no)	0.677	0.16	2.87	0.517	2.193	1	0.597
7	Combined with Gemcitabine (yes vs no)	1.06	0.491	2.28	0.569	1.22	1	0.886
6	Combined with Capecitabine (yes vs no)						1
5							1
4	Multivariate Analysis						1
3	Group (Eribulin vs Platinum)	0.51	0.22	1.15	0.29	0.64	1	0.102
2	ECOG (0 vs 1-2)	0.29	0.08	1.17	0.21	0.88	1	0.058
1	Surgery (yes vs no)	0.67	0.29	1.52	0.38	0.85	1	0.334
0							1
											Progression-free Suvival (After PSM)			PFS HR (95% CI)	p-Value
											Univariate Analysis			Univariate Analysis
											Group (Eribulin vs Platinum)			0.41 (0.21-0.80)	0.008
											Age, year (< 50 vs ≥ 50)			0.53 (0.29-0.99)	0.046
											ECOG (0 vs 1-2)			0.66 (0.28-1.56)	0.345
											Menopausal status (post vs pre)			1.00 (0.48-2.05)	0.993
											Surgery (yes vs no)			0.76 (0.38-1.54)	0.448
											TNBC (yes vs no)			0.69 (0.33-1.42)	0.31
											Ki67 (< 30% vs ≥ 30)			0.79 (0.28-2.27)	0.666
											Visceral metastasis (present vs absent)			2.00 (1.01-3.98)	0.048
											Metastatic sites (> 3 vs < 3)			0.90 (0.48-1.70)	0.754
											(Neo-) Adjuvant-Paclitaxel/Docetaxel (yes vs no)			0.82 (0.42-1.59)	0.562
											(Neo-) Adjuvant-Paclitaxel/Docetaxel and Anthracyclines (yes vs no)			0.81 (0.41-1.61)	0.549
											Combined with Apatinib (yes vs no)			NA	NA
											Combined with anti-PD-1/L1 antibody (yes vs no)			0.56 (0.19-1.62)	0.282
											Combined with Gemcitabine (yes vs no)			1.04 (0.54-2.03)	0.898
											Combined with Capecitabine (yes vs no)			0.29 (0.04-2.10)	0.218
											Multivariate Analysis			Multivariate Analysis
											Group (Eribulin vs Platinum)			0.49 (0.25-0.96)	0.039
											Age, year (< 50 vs ≥ 50)			0.45 (0.24-0.86)	0.016
											Visceral metastasis (present vs absent)			2.04 (0.97-4.28)	0.061
											Overall Suvival (After PSM)			PFS HR (95% CI)	p-Value
											Univariate Analysis			Univariate Analysis
											Group (Eribulin vs Platinum)			0.44 (0.20-0.99)	0.047
											Age, year (< 50 vs ≥ 50)			1.06 (0.49-2.31)	0.882
											ECOG (0 vs 1-2)			0.26 (0.07-0.89)	0.032
											Menopausal status (post vs pre)			0.86 (0.35-2.14)	0.743
											Surgery (yes vs no)			0.50 (0.22-1.13)	0.094
											TNBC (yes vs no)			0.62 (0.27-1.41)	0.251
											Ki67 (< 30% vs ≥ 30)			1.64 (0.49-5.56)	0.427
											Visceral metastasis (present vs absent)			1.55 (0.71-3.36)	0.272
											Metastatic sites (> 3 vs < 3)			1.10 (0.52-2.33)	0.794
											(Neo-) Adjuvant-Paclitaxel/Docetaxel (yes vs no)			0.64 (0.29-1.38)	0.25
											(Neo-) Adjuvant-Paclitaxel/Docetaxel and Anthracyclines (yes vs no)			0.53 (0.23-1.22)	0.135
											Combined with Apatinib (yes vs no)			NA	NA
											Combined with anti-PD-1/L1 antibody (yes vs no)			0.68 (0.16-2.87)	0.597
											Combined with Gemcitabine (yes vs no)			1.06 (0.49-2.28)	0.886
											Combined with Capecitabine (yes vs no)			NA	NA
											Multivariate Analysis			Multivariate Analysis
											Group (Eribulin vs Platinum)			0.51 (0.22-1.15)	0.102
											ECOG (0 vs 1-2)			0.29 (0.08-1.17)	0.058
											Surgery (yes vs no)			0.67 (0.29-1.52)	0.334
