# Supplementary material for: Feasibility and tolerability of eribulin-based chemotherapy versus other chemotherapy regimens for patients with metastatic triple-negative breast cancer: a single-centre retrospective study
Source: Front Cell Dev Biol. 2024 Feb 22;12:1313610. doi: 10.3389/fcell.2024.1313610 (PMC10936577; doi:10.3389/fcell.2024.1313610)
Supplement: Supplementary file 1 [file DataSheet1.ZIP › R. code/3. Multivariable Cox Analysis/COX Cohort 2-Eribulin vs Platinum-afterPSM/Univariate Analysis-OSEP-afterPSM.csv]

	Variable	is_control	contrast_level	ref_level	n_contrast	n_ref	beta	HR	lower_95	upper_95	p.value	global.pval
1	GroupEP	FALSE	GroupEP	GroupEP	50	50	-0.813	0.444	0.199	0.987	0.0463	0.0388
2	Age50	FALSE	Age50	Age50	50	50	0.0592	1.06	0.486	2.31	0.882	0.882
3	ECOG	FALSE	ECOG	ECOG	50	50	1.36	3.88	1.12	13.4	0.0319	0.0122
4	Menstr	FALSE	Menstr	Menstr	50	50	-0.152	0.859	0.345	2.14	0.743	0.74
5	Surgery	FALSE	Surgery	Surgery	50	50	-0.701	0.496	0.219	1.13	0.0935	0.107
6	TNBC	FALSE	TNBC	TNBC	50	50	-0.485	0.616	0.269	1.41	0.251	0.268
7	Ki67p	FALSE	Ki67p	Ki67p	50	50	-0.491	0.612	0.182	2.06	0.427	0.455
8	Visceral	FALSE	Visceral	Visceral	50	50	0.435	1.55	0.711	3.36	0.272	0.264
9	Site	FALSE	Site	Site	50	50	0.0997	1.1	0.523	2.33	0.794	0.794
10	PeriopTAX	FALSE	PeriopTAX	PeriopTAX	50	50	-0.454	0.635	0.293	1.38	0.25	0.259
11	PeriopTAXAN	FALSE	PeriopTAXAN	PeriopTAXAN	50	50	-0.636	0.53	0.23	1.22	0.135	0.149
12	Apa	FALSE	NA	NA	NA	NA	NA	NA	NA	NA	NA	NA
13	PD1	FALSE	PD1	PD1	50	50	-0.39	0.677	0.16	2.87	0.597	0.576
14	Gem	FALSE	Gem	Gem	50	50	0.0561	1.06	0.491	2.28	0.886	0.886
15	Cap	FALSE	Cap	Cap	50	50	-18.1	1.37e-08	0	Inf	0.998	0.103
