# Supplementary material for: Feasibility and tolerability of eribulin-based chemotherapy versus other chemotherapy regimens for patients with metastatic triple-negative breast cancer: a single-centre retrospective study
Source: Front Cell Dev Biol. 2024 Feb 22;12:1313610. doi: 10.3389/fcell.2024.1313610 (PMC10936577; doi:10.3389/fcell.2024.1313610)
Supplement: Supplementary file 1 [file DataSheet1.ZIP › R. code/3. Multivariable Cox Analysis/COX Cohort 2-Eribulin vs Platinum-afterPSM/Univariate Analysis-PFSEP-afterPSM.csv]

	Variable	is_control	contrast_level	ref_level	n_contrast	n_ref	beta	HR	lower_95	upper_95	p.value	global.pval
1	GroupEP	FALSE	GroupEP	GroupEP	50	50	-0.892	0.41	0.211	0.795	0.00836	0.0074
2	Age50	FALSE	Age50	Age50	50	50	-0.63	0.532	0.287	0.988	0.0456	0.0489
3	ECOG	FALSE	ECOG	ECOG	50	50	0.418	1.52	0.637	3.62	0.345	0.322
4	Menstr	FALSE	Menstr	Menstr	50	50	-0.00306	0.997	0.484	2.05	0.993	0.993
5	Surgery	FALSE	Surgery	Surgery	50	50	-0.274	0.76	0.375	1.54	0.448	0.457
6	TNBC	FALSE	TNBC	TNBC	50	50	-0.377	0.686	0.332	1.42	0.31	0.325
7	Ki67p	FALSE	Ki67p	Ki67p	50	50	0.232	1.26	0.44	3.62	0.666	0.656
8	Visceral	FALSE	Visceral	Visceral	50	50	0.695	2	1.01	3.98	0.0475	0.0417
9	Site	FALSE	Site	Site	50	50	-0.101	0.904	0.48	1.7	0.754	0.753
10	PeriopTAX	FALSE	PeriopTAX	PeriopTAX	50	50	-0.196	0.822	0.424	1.59	0.562	0.566
11	PeriopTAXAN	FALSE	PeriopTAXAN	PeriopTAXAN	50	50	-0.21	0.81	0.407	1.61	0.549	0.554
12	Apa	FALSE	NA	NA	NA	NA	NA	NA	NA	NA	NA	NA
13	PD1	FALSE	PD1	PD1	50	50	-0.585	0.557	0.192	1.62	0.282	0.248
14	Gem	FALSE	Gem	Gem	50	50	0.0434	1.04	0.538	2.03	0.898	0.898
15	Cap	FALSE	Cap	Cap	50	50	-1.25	0.286	0.0389	2.1	0.218	0.13
