# Supplementary material for: Feasibility and tolerability of eribulin-based chemotherapy versus other chemotherapy regimens for patients with metastatic triple-negative breast cancer: a single-centre retrospective study
Source: Front Cell Dev Biol. 2024 Feb 22;12:1313610. doi: 10.3389/fcell.2024.1313610 (PMC10936577; doi:10.3389/fcell.2024.1313610)
Supplement: Supplementary file 1 [file DataSheet1.ZIP › R. code/3. Multivariable Cox Analysis/COX Cohort 3-Eribulin vs OtherChemotherapy-afterPSM/COXEO.csv]

	PFS	CENPFS	OS	CENOS	GroupEO	Age50	ECOG	Menstr	Surgery	TNBC	Ki67p	Visceral	Site	PeriopTAX	PeriopTAXAN	Apa	PD1	Gem	Cap
1	81	1	395	0	1	1	0	1	1	0	1	0	0	1	1	0	0	1	0
2	441	1	599	0	1	0	1	0	1	0	0	0	1	1	1	0	1	1	0
3	66	1	616	1	0	0	1	0	1	0	1	1	1	0	1	0	0	0	0
4	168	0	168	0	1	0	1	0	1	1	1	1	0	1	1	1	0	0	0
5	106	1	760	0	1	0	0	0	1	1	1	1	0	1	1	0	0	1	0
6	45	0	45	0	0	1	1	0	1	0	1	0	0	1	1	1	0	0	0
7	78	1	634	1	0	1	0	1	1	1	1	1	0	1	1	0	0	0	0
8	247	1	826	1	1	0	1	0	1	1	1	0	0	1	1	0	0	0	0
9	138	1	369	1	0	0	1	0	1	1	1	0	0	1	1	0	0	0	0
10	102	1	201	1	0	1	1	1	0	1	1	0	0	0	0	0	0	0	1
11	76	0	76	0	1	1	1	0	1	0	1	1	1	1	1	0	0	1	0
12	262	1	262	1	1	1	1	1	1	1	1	0	0	1	1	0	1	1	0
13	97	1	324	1	0	0	1	1	1	0	1	1	1	0	1	0	0	0	0
14	143	1	320	0	1	1	1	0	1	1	1	1	0	1	1	0	0	0	1
15	71	1	181	1	1	0	1	0	0	0	1	0	0	0	0	0	0	1	0
16	184	1	796	1	1	0	0	0	1	1	1	0	1	1	1	0	0	0	0
17	290	0	290	0	1	1	0	1	1	1	1	0	0	1	1	0	0	0	1
18	150	1	224	0	1	1	1	1	1	1	1	1	1	1	1	0	0	0	0
19	54	1	204	1	1	0	1	0	0	0	1	1	0	1	1	0	0	0	0
20	76	1	133	1	1	1	1	0	1	1	1	1	0	1	1	0	0	0	0
21	187	0	187	0	1	1	1	0	1	1	1	1	1	0	0	0	0	0	0
22	155	1	267	1	0	1	1	0	1	1	1	1	1	1	1	1	1	0	0
23	640	0	640	0	1	1	1	1	1	1	1	1	0	1	1	1	1	1	0
24	35	1	35	1	0	0	1	0	1	1	1	1	1	1	1	1	0	0	0
25	149	0	149	0	1	1	0	0	0	1	0	0	0	0	0	0	0	0	0
26	481	1	549	0	0	1	1	1	0	1	1	0	0	0	0	1	0	0	0
27	230	0	230	0	1	0	1	0	1	1	1	1	1	1	1	1	0	0	1
28	272	1	367	0	1	0	1	0	1	1	1	0	0	1	1	1	1	0	0
29	212	0	212	0	1	0	1	0	0	1	1	1	1	0	0	1	1	0	0
30	120	1	139	1	0	1	1	0	0	1	1	1	1	1	1	1	1	0	0
31	222	1	214	0	0	0	1	0	1	1	0	1	1	1	1	1	1	0	1
32	121	0	121	0	1	1	1	0	1	1	1	0	0	1	1	1	1	0	0
33	258	0	258	0	1	0	1	0	1	0	1	0	0	1	1	1	1	0	0
34	152	0	152	0	1	0	1	0	1	0	1	0	0	1	1	1	1	0	0
35	180	1	202	0	0	0	1	0	1	0	1	0	0	1	1	1	1	0	0
36	136	1	136	1	0	1	1	1	0	1	1	0	0	0	0	1	0	0	0
37	147	1	187	1	1	0	1	0	1	0	1	1	0	1	1	1	0	0	0
38	36	1	203	1	1	0	1	0	0	1	1	1	0	0	0	0	0	1	0
39	160	1	160	1	1	1	1	0	0	1	1	1	1	0	0	0	0	0	0
40	90	1	152	1	1	1	1	0	0	1	0	0	0	0	0	0	0	0	0
41	166	1	475	1	0	1	1	1	1	1	1	1	1	0	0	0	0	0	1
42	298	1	433	0	1	0	1	0	0	1	1	1	1	0	0	1	0	0	0
43	29	1	248	0	1	0	1	0	1	1	1	1	0	0	0	0	0	0	0
44	143	1	226	0	0	1	1	0	0	1	1	0	0	0	0	1	1	0	0
45	79	1	200	0	1	0	1	0	0	1	1	1	1	0	0	1	1	0	0
46	445	0	445	0	1	1	1	0	1	1	1	0	0	1	1	0	0	1	0
47	220	0	220	0	0	1	1	1	0	1	1	1	1	0	0	1	0	0	0
48	141	1	141	1	0	1	1	1	0	1	1	0	0	0	0	1	1	0	0
49	84	1	171	1	1	0	1	0	1	1	1	1	1	1	1	0	0	1	0
50	122	1	193	1	1	1	1	1	0	1	1	1	0	0	0	0	0	0	0
51	195	0	195	0	1	1	1	1	1	0	0	1	1	1	1	1	1	0	0
52	121	1	377	0	0	1	0	0	1	1	1	1	0	1	1	1	0	0	0
53	42	1	348	0	1	1	1	0	1	1	1	0	0	1	1	0	1	0	0
54	64	1	123	1	0	1	1	0	1	1	1	1	0	1	1	0	0	1	0
55	61	1	122	1	1	0	1	0	1	1	1	1	1	1	1	0	0	0	0
56	159	0	159	0	1	1	1	0	1	0	1	1	1	1	1	0	1	0	0
57	57	1	158	1	0	1	1	0	1	0	1	1	0	1	1	0	0	1	0
58	21	0	21	0	0	0	0	0	1	1	1	0	0	1	1	0	0	1	0
59	68	1	208	1	0	0	1	0	1	1	1	0	0	1	1	0	0	0	0
60	139	1	421	1	0	0	1	0	0	1	1	0	1	1	1	0	0	1	0
61	132	1	187	1	0	0	1	0	1	1	1	1	1	1	1	0	0	0	1
62	77	1	131	0	0	1	1	1	1	1	1	0	0	0	0	0	0	1	0
63	80	1	243	1	0	0	1	0	1	1	1	1	1	0	1	0	0	0	0
64	22	1	121	1	0	0	1	0	1	0	1	0	1	1	1	0	0	0	0
65	160	0	160	0	0	1	0	0	1	1	1	0	0	1	1	0	0	0	0
66	61	1	525	1	0	0	1	0	0	1	1	1	1	0	0	0	0	1	0
67	37	1	127	1	0	1	1	0	1	1	1	1	0	1	1	0	0	0	0
68	139	1	280	1	0	0	1	0	1	0	1	1	0	0	0	0	0	0	0
69	173	0	173	0	1	1	1	0	1	1	1	0	0	1	1	0	0	0	0
70	59	1	131	1	0	0	1	0	0	1	1	1	1	1	1	0	0	1	0
71	51	1	153	1	0	1	1	0	0	0	1	1	1	1	1	0	0	0	1
72	129	1	283	1	0	0	1	0	1	1	1	0	1	1	1	0	0	1	0
73	98	1	223	1	0	0	1	0	1	1	1	0	0	1	1	0	0	1	0
74	24	1	455	1	0	1	1	0	1	0	1	1	0	1	1	0	0	0	0
75	58	1	346	1	0	1	0	1	1	1	1	0	0	1	1	0	0	1	0
76	130	0	130	0	0	1	1	0	0	1	1	0	1	0	0	1	1	0	0
77	47	0	47	0	1	0	0	0	1	1	1	1	0	0	0	1	1	0	0
78	25	0	25	0	0	1	1	0	1	1	1	1	0	1	1	1	0	0	0
79	67	0	67	0	0	0	1	0	1	1	1	0	0	0	0	1	1	0	0
80	179	1	465	1	0	0	1	0	1	1	1	0	0	1	1	1	0	0	0
81	31	0	31	0	1	1	1	0	1	1	1	0	0	1	1	1	1	0	0
82	108	0	108	0	1	1	1	0	1	1	1	0	0	1	1	1	1	0	0
