# Supplementary material for: Feasibility and tolerability of eribulin-based chemotherapy versus other chemotherapy regimens for patients with metastatic triple-negative breast cancer: a single-centre retrospective study
Source: Front Cell Dev Biol. 2024 Feb 22;12:1313610. doi: 10.3389/fcell.2024.1313610 (PMC10936577; doi:10.3389/fcell.2024.1313610)
Supplement: Supplementary file 1 [file DataSheet1.ZIP › R. code/3. Multivariable Cox Analysis/COX Cohort 3-Eribulin vs OtherChemotherapy-afterPSM/Forest plots-EO afterPSM.xlsx]

## Sheet: EO after PSM
id-PFS	EO-PFS after PSM	hr	lhr	uhr	ler	uer	ref	P
22	Univariate Analysis						1
21	Group (Eribulin vs Other Chemotherapy)	0.39	0.226	0.675	0.164	0.285	1	0.00063
20	Age, year (< 50 vs ≥ 50)	0.687	0.405	1.17	0.282	0.483	1	0.163
19	ECOG (0 vs 1-2)	0.892857	0.38	2.08	0.512857	1.18714	1	0.795
18	Menopausal status (post vs pre)	0.702	0.369	1.34	0.333	0.638	1	0.267
17	Surgery (yes vs no)	0.796	0.454	1.4	0.342	0.604	1	0.433
16	TNBC (yes vs no)	0.828	0.445	1.54	0.383	0.712	1	0.56
15	Ki67 (< 30% vs ≥ 30)	0.485437	0.15	1.56	0.335437	1.07456	1	0.176
14	Visceral metastasis (present vs absent)	1.58	0.927	2.69	0.653	1.11	1	0.0899
13	Metastatic sites (> 3 vs < 3)	1.01	0.59	1.72	0.42	0.71	1	0.976
12	(Neo-) Adjuvant-Paclitaxel/Docetaxel (yes vs no)	0.874	0.506	1.51	0.368	0.636	1	0.632
11	(Neo-) Adjuvant-Paclitaxel/Docetaxel and Anthracyclines (yes vs no)	1.03	0.58	1.81	0.45	0.78	1	0.932
10	Combined with Apatinib (yes vs no)	0.357	0.194	0.658	0.163	0.301	1	0.000403
9	Combined with anti-PD-1/L1 antibody (yes vs no)	0.398	0.206	0.773	0.192	0.375	1	0.00309
8	Combined with Gemcitabine (yes vs no)	1.35	0.739	2.47	0.611	1.12	1	0.338
7	Combined with Capecitabine (yes vs no)	0.812	0.347	1.9	0.465	1.088	1	0.623
6							1
5	Multivariate Analysis						1
4	Group (Eribulin vs Other Chemotherapy)	0.3	0.17	0.54	0.13	0.24	1	0.001
3	Visceral metastasis (present vs absent)	1.99	1.14	3.46	0.85	1.47	1	0.015
2	Combined with Apatinib (yes vs no)	0.28	0.13	0.57	0.15	0.29	1	0.001
1	Combined with anti-PD-1/L1 antibody (yes vs no)	0.84	0.39	1.8	0.45	0.96	1	0.648
0							1
id-OS	EO-OS after PSM	hr	lhr	uhr	ler	uer	ref	P
22	Univariate Analysis						1
21	Group (Eribulin vs Other Chemotherapy)	0.37	0.183	0.748	0.187	0.378	1	0.00567
20	Age, year (< 50 vs ≥ 50)	1.04	0.553	1.96	0.487	0.92	1	0.902
19	ECOG (0 vs 1-2)	0.275482	0.08	0.92	0.195482	0.644518	1	0.0357
18	Menopausal status (post vs pre)	0.757	0.358	1.6	0.399	0.843	1	0.466
17	Surgery (yes vs no)	0.496	0.253	0.972	0.243	0.476	1	0.041
16	TNBC (yes vs no)	0.802	0.389	1.65	0.413	0.848	1	0.55
15	Ki67 (< 30% vs ≥ 30)	0.421941	0.06	3.13	0.361941	2.70806	1	0.395
14	Visceral metastasis (present vs absent)	1.54	0.798	2.97	0.742	1.43	1	0.198
13	Metastatic sites (> 3 vs < 3)	1.27	0.681	2.38	0.589	1.11	1	0.449
12	(Neo-) Adjuvant-Paclitaxel/Docetaxel (yes vs no)	0.808	0.416	1.57	0.392	0.762	1	0.528
11	(Neo-) Adjuvant-Paclitaxel/Docetaxel and Anthracyclines (yes vs no)	0.831	0.409	1.69	0.422	0.859	1	0.609
10	Combined with Apatinib (yes vs no)	0.516	0.227	1.17	0.289	0.654	1	0.114
9	Combined with anti-PD-1/L1 antibody (yes vs no)	0.387	0.137	1.09	0.25	0.703	1	0.0725
8	Combined with Gemcitabine (yes vs no)	1.03	0.521	2.05	0.509	1.02	1	0.923
7	Combined with Capecitabine (yes vs no)	0.986	0.348	2.8	0.638	1.814	1	0.979
6							1
5	Multivariate Analysis						1
4	Group (Eribulin vs Other Chemotherapy)	0.47	0.23	0.99	0.24	0.52	1	0.047
3	ECOG (0 vs 1-2)	0.27	0.0785466	0.956114	0.191453	0.686114	1	0.042
2	Surgery (yes vs no)	0.69	0.35	1.36	0.34	0.67	1	0.284
1	Combined with anti-PD-1/L1 antibody (yes vs no)	0.42	0.14	1.23	0.28	0.81	1	0.115
0							1
											Progression-free Suvival (After PSM)			PFS HR (95% CI)	p-Value
											Univariate Analysis			Univariate Analysis
											Group (Eribulin vs Other Chemotherapy)			0.39 (0.23-0.68)	0.00063
											Age, year (< 50 vs ≥ 50)			0.69 (0.41-1.17)	0.163
											ECOG (0 vs 1-2)			0.89 (0.38-2.08)	0.795
											Menopausal status (post vs pre)			0.70 (0.37-1.34)	0.267
											Surgery (yes vs no)			0.80 (0.45-1.40)	0.433
											TNBC (yes vs no)			0.83 (0.45-1.54)	0.56
											Ki67 (< 30% vs ≥ 30)			0.49 (0.15-1.56)	0.176
											Visceral metastasis (present vs absent)			1.58 (0.93-2.69)	0.0899
											Metastatic sites (> 3 vs < 3)			1.01 (0.59-1.72)	0.976
											(Neo-) Adjuvant-Paclitaxel/Docetaxel (yes vs no)			0.87 (0.51-1.51)	0.632
											(Neo-) Adjuvant-Paclitaxel/Docetaxel and Anthracyclines (yes vs no)			1.03 (0.58-1.81)	0.932
											Combined with Apatinib (yes vs no)			0.36 (0.19-0.66)	0.000403
											Combined with anti-PD-1/L1 antibody (yes vs no)			0.40 (0.21-0.77)	0.00309
											Combined with Gemcitabine (yes vs no)			1.35 (0.74-2.47)	0.338
											Combined with Capecitabine (yes vs no)			0.81 (0.35-1.90)	0.623
											Multivariate Analysis			Multivariate Analysis
											Group (Eribulin vs Other Chemotherapy)			0.30 (0.17-0.54)	0.001
											Visceral metastasis (present vs absent)			1.99 (1.14-3.46)	0.015
											Combined with Apatinib (yes vs no)			0.28 (0.13-0.57)	0.001
											Combined with anti-PD-1/L1 antibody (yes vs no)			0.84 (0.39-1.80)	0.648
											Overall Suvival (After PSM)			PFS HR (95% CI)	p-Value
											Univariate Analysis			Univariate Analysis
											Group (Eribulin vs Other Chemotherapy)			0.37 (0.18-0.75)	0.00567
											Age, year (< 50 vs ≥ 50)			1.04 (0.55-1.96)	0.902
											ECOG (0 vs 1-2)			0.28 (0.08-0.92)	0.0357
											Menopausal status (post vs pre)			0.76 (0.36-1.60)	0.466
											Surgery (yes vs no)			0.50 (0.25-0.97)	0.041
											TNBC (yes vs no)			0.80 (0.39-1.65)	0.55
											Ki67 (< 30% vs ≥ 30)			0.42 (0.06-3.13)	0.395
											Visceral metastasis (present vs absent)			1.54 (0.80-2.97)	0.198
											Metastatic sites (> 3 vs < 3)			1.27 (0.68-2.38)	0.449
											(Neo-) Adjuvant-Paclitaxel/Docetaxel (yes vs no)			0.81 (0.42-1.57)	0.528
											(Neo-) Adjuvant-Paclitaxel/Docetaxel and Anthracyclines (yes vs no)			0.83 (0.41-1.69)	0.609
											Combined with Apatinib (yes vs no)			0.52 (0.23-1.17)	0.114
											Combined with anti-PD-1/L1 antibody (yes vs no)			0.39 (0.14-1.09)	0.0725
											Combined with Gemcitabine (yes vs no)			1.03 (0.52-2.05)	0.923
											Combined with Capecitabine (yes vs no)			0.99 (0.35-2.80)	0.979
											Multivariate Analysis			Multivariate Analysis
											Group (Eribulin vs Other Chemotherapy)			0.47 (0.23-0.99)	0.047
											ECOG (0 vs 1-2)			0.27 (0.08-0.96)	0.042
											Surgery (yes vs no)			0.69 (0.35-1.36)	0.284
											Combined with anti-PD-1/L1 antibody (yes vs no)			0.42 (0.14-1.23)	0.115
