# Supplementary material for: Feasibility and tolerability of eribulin-based chemotherapy versus other chemotherapy regimens for patients with metastatic triple-negative breast cancer: a single-centre retrospective study
Source: Front Cell Dev Biol. 2024 Feb 22;12:1313610. doi: 10.3389/fcell.2024.1313610 (PMC10936577; doi:10.3389/fcell.2024.1313610)
Supplement: Supplementary file 1 [file DataSheet1.ZIP › R. code/3. Multivariable Cox Analysis/COX Cohort 3-Eribulin vs OtherChemotherapy-afterPSM/Univariate Analysis-OSEO-afterPSM.csv]

	Variable	is_control	contrast_level	ref_level	n_contrast	n_ref	beta	HR	lower_95	upper_95	p.value	global.pval
1	GroupEO	FALSE	GroupEO	GroupEO	82	82	-0.994	0.37	0.183	0.748	0.00567	0.00347
2	Age50	FALSE	Age50	Age50	82	82	0.0398	1.04	0.553	1.96	0.902	0.902
3	ECOG	FALSE	ECOG	ECOG	82	82	1.29	3.63	1.09	12.1	0.0357	0.0129
4	Menstr	FALSE	Menstr	Menstr	82	82	-0.278	0.757	0.358	1.6	0.466	0.455
5	Surgery	FALSE	Surgery	Surgery	82	82	-0.701	0.496	0.253	0.972	0.041	0.0484
6	TNBC	FALSE	TNBC	TNBC	82	82	-0.221	0.802	0.389	1.65	0.55	0.557
7	Ki67p	FALSE	Ki67p	Ki67p	82	82	0.863	2.37	0.324	17.3	0.395	0.327
8	Visceral	FALSE	Visceral	Visceral	82	82	0.431	1.54	0.798	2.97	0.198	0.191
9	Site	FALSE	Site	Site	82	82	0.242	1.27	0.681	2.38	0.449	0.451
10	PeriopTAX	FALSE	PeriopTAX	PeriopTAX	82	82	-0.213	0.808	0.416	1.57	0.528	0.532
11	PeriopTAXAN	FALSE	PeriopTAXAN	PeriopTAXAN	82	82	-0.185	0.831	0.409	1.69	0.609	0.613
12	Apa	FALSE	Apa	Apa	82	82	-0.662	0.516	0.227	1.17	0.114	0.0915
13	PD1	FALSE	PD1	PD1	82	82	-0.951	0.387	0.137	1.09	0.0725	0.0423
14	Gem	FALSE	Gem	Gem	82	82	0.0339	1.03	0.521	2.05	0.923	0.923
15	Cap	FALSE	Cap	Cap	82	82	-0.0143	0.986	0.348	2.8	0.979	0.978
