# Supplementary material for: Feasibility and tolerability of eribulin-based chemotherapy versus other chemotherapy regimens for patients with metastatic triple-negative breast cancer: a single-centre retrospective study
Source: Front Cell Dev Biol. 2024 Feb 22;12:1313610. doi: 10.3389/fcell.2024.1313610 (PMC10936577; doi:10.3389/fcell.2024.1313610)
Supplement: Supplementary file 1 [file DataSheet1.ZIP › R. code/3. Multivariable Cox Analysis/COX Cohort 3-Eribulin vs OtherChemotherapy-afterPSM/Univariate Analysis-PFSEO-afterPSM.csv]

	Variable	is_control	contrast_level	ref_level	n_contrast	n_ref	beta	HR	lower_95	upper_95	p.value	global.pval
1	GroupEO	FALSE	GroupEO	GroupEO	82	82	-0.941	0.39	0.226	0.675	0.000755	0.00063
2	Age50	FALSE	Age50	Age50	82	82	-0.375	0.687	0.405	1.17	0.165	0.163
3	ECOG	FALSE	ECOG	ECOG	82	82	0.111	1.12	0.478	2.61	0.798	0.795
4	Menstr	FALSE	Menstr	Menstr	82	82	-0.353	0.702	0.369	1.34	0.282	0.267
5	Surgery	FALSE	Surgery	Surgery	82	82	-0.228	0.796	0.454	1.4	0.426	0.433
6	TNBC	FALSE	TNBC	TNBC	82	82	-0.188	0.828	0.445	1.54	0.553	0.56
7	Ki67p	FALSE	Ki67p	Ki67p	82	82	0.723	2.06	0.641	6.63	0.225	0.176
8	Visceral	FALSE	Visceral	Visceral	82	82	0.457	1.58	0.927	2.69	0.0925	0.0899
9	Site	FALSE	Site	Site	82	82	0.00833	1.01	0.59	1.72	0.976	0.976
10	PeriopTAX	FALSE	PeriopTAX	PeriopTAX	82	82	-0.135	0.874	0.506	1.51	0.629	0.632
11	PeriopTAXAN	FALSE	PeriopTAXAN	PeriopTAXAN	82	82	0.0248	1.03	0.58	1.81	0.932	0.932
12	Apa	FALSE	Apa	Apa	82	82	-1.03	0.357	0.194	0.658	0.00094	0.000403
13	PD1	FALSE	PD1	PD1	82	82	-0.92	0.398	0.206	0.773	0.00645	0.00309
14	Gem	FALSE	Gem	Gem	82	82	0.301	1.35	0.739	2.47	0.328	0.338
15	Cap	FALSE	Cap	Cap	82	82	-0.208	0.812	0.347	1.9	0.632	0.623
