# Supplementary material for: Feasibility and tolerability of eribulin-based chemotherapy versus other chemotherapy regimens for patients with metastatic triple-negative breast cancer: a single-centre retrospective study
Source: Front Cell Dev Biol. 2024 Feb 22;12:1313610. doi: 10.3389/fcell.2024.1313610 (PMC10936577; doi:10.3389/fcell.2024.1313610)
Supplement: Supplementary file 2 [file DataSheet2.ZIP]

Archive with 6 entries (6 files):
- source images/Figure 1. Patient flow chart.pdf
- source images/Figure 2 (ABCD). KM Analysis of PFS&OS for Eribulin and Nab-paclitaxel.pdf
- source images/Figure 2 (EFGH). KM Analysis of PFS&OS for Eribulin and Platinum.pdf
- source tables/Table_15Dec2023.docx
- source tables/Table_15Dec2023.pdf
- source images/Figure 2 (IJKL). KM Analysis of PFS&OS for Eribulin and Other chemotherapy.pdf
