# Supplementary material for: Feasibility and tolerability of eribulin-based chemotherapy versus other chemotherapy regimens for patients with metastatic triple-negative breast cancer: a single-centre retrospective study
Source: Front Cell Dev Biol. 2024 Feb 22;12:1313610. doi: 10.3389/fcell.2024.1313610 (PMC10936577; doi:10.3389/fcell.2024.1313610)
Supplement: Supplementary file 3 [file Table1.XLSX]

## Sheet: Raw data
Basic Info.		Efficacy										Safety										Baseline demographic and clinical characteristics
Patient name	Patient ID	Regimen	EA-afterPSM	EP-afterPSM	EO-afterPSM	Treatment Line	ORR	PFS	CENPFS	OS	CENOS	Neutropenia	Anemia	Thrombocytopenia	PEribulinpheralneuropath	Nausea/vomiting	Diarrhea	AST/ALT alterations	Fatigue	hand-foot syndrome	alopecia	Age	ECOG PS	Menopausal status at diagnosis	Surgery on primary tumor	TNBC at the initial onset	Ki67, %	Metastasis	Visceral metastasis	Metastatic sites > 3	Brain	Bone	Lvier	Lung	Lymph node	Adrenal glands	Chest wall	Perioperative-Paclitaxel	Perioperative-Docetaxel	Perioperative-Platinum	Perioperative-Capecitabine
JLM	193917	Eribulin+Gem	1	1	1	1L	PD	81	1	395	0	2	0	2	0	0	0	0	0	0	1	55	0	Postmenopausal	Yes	No	30	Yes				Yes					No	Yes	Yes
LLY	232548	Eribulin+PD1+Gem	1	1	1	2L	SD	441	1	599	0	3	0	0	1	0	0	0	2	0	2	46	1	Premenopausal	Yes	No	20	Yes		Yes		Yes	Yes		Yes		No	Yes	Yes
ZXM	149528	Platinum				2L	PR	109	1	326	1	2	0	0	0	1	0	0	0	0	2	40	1	Premenopausal	No	Yes	8	Yes		Yes		Yes			Yes		No
ZAQ	175451	Platinum				1L	PD	84	1	146	1	2	0	3	1	0	0	3	1	1	1	56	1	Postmenopausal	Yes	Yes	10	Yes	Yes	Yes		Yes	Yes		Yes		No	Yes	Yes
CFM	238201	Other-Chemo (DTX+Cap)				1L	PR	275	0	275	0	1	0	0	1	0	0	0	1	0	1	58	1	Premenopausal	Yes	Yes	12	Yes	Yes				Yes				No	Yes	Yes
CDH	243224	ABX+Platinum	1	1	1	2L	PD	66	1	616	1	3	0	0	0	0	0	0	2	0	0	47	1	Premenopausal	Yes	No	45	Yes	Yes	Yes		Yes	Yes	Yes			Yes		Yes
WFZ	293132	Eribulin+Apa	1		1	3L	PR	168	0	168	0	2	0	0	0	0	0	1	0	1	0	45	1	Premenopausal	Yes	Yes	80	Yes	Yes					Yes			No	Yes	Yes
LYB	49911	Other-Chemo (NVB)				3L	PD	51	1	274	1	1	0	0	0	0	0	0	0	0	0	69	2	Postmenopausal	Yes	No	20	Yes				Yes					No
LXZ1	180312	ABX+Platinum	1	1		1L	PD	56	1	203	1	2	2	0	1	0	0	0	1	0	2	52	1	Premenopausal	Yes	No	20	Yes							Yes		No	Yes	Yes
BMZ	202664	ABX+Platinum	1			5L	PR	168	1	444	1	2	1	0	1	0	0	1	0	0	1	49	2	Premenopausal	No	Yes	20	Yes	Yes	Yes		Yes		Yes	Yes		No	Yes	Yes
ZYP	255596	Eribulin+Gem		1	1	1L	PD	106	1	760	0	3	1	0	0	0	0	0	0	0	1	48	0	Premenopausal	Yes	Yes	60	Yes	Yes					Yes			No	Yes	Yes
LBZ	261205	Other-Chemo (DTX+Cap)				1L	PD	41	1	128	1	2	0	0	2	1	2	0	2	2	2	55	2	Premenopausal	Yes	No	30	Yes	Yes	Yes		Yes		Yes	Yes		Yes	Yes
HT	277890	ABX	1			1L	PR	221	1	238	1	0	4	0	1	0	0	2	2	0	2	38	2	Premenopausal	Yes	No	30	Yes	Yes	Yes		Yes	Yes	Yes	Yes		No	Yes	Yes
LXZ2	290659	ABX+Platinum				1L	PD	132	1	210	1	4	3	0	1	1	0	0	1	0	1	43	1	Premenopausal	Yes	Yes	30	Yes	Yes	Yes		Yes		Yes	Yes		No	Yes	Yes
HML	163264	Other-Chemo (NVB)				3L	PD	49	1	399	1	0	1	0	0	0	0	0	0	0	0	37	1	Premenopausal	Yes	Yes	30	Yes	Yes					Yes			No	Yes	Yes
WAQ	177564	Other-Chemo (DTX)				2L	PD	113	1	113	0	2	3	0	1	0	0	0	0	0	1	57	1	Premenopausal	Yes	Yes	30	Yes	Yes	Yes		Yes	Yes	Yes			No	Yes	Yes
CQ	114382	Other-Chemo (NVB+Apa)			1	4L	SD	45	0	45	0	0	3	0	0	0	0	1	1	0	0	62	2	Premenopausal	Yes	No	30	Yes				Yes	Yes				No	Yes	Yes
CSF	284094	Platinum		1	1	1L	SD	78	1	634	1	2	0	0	0	0	0	0	0	0	1	61	0	Postmenopausal	Yes	Yes	35	Yes	Yes					Yes			No	Yes	Yes
HYQ	268470	Eribulin				1L	PR	551	1	551	1	2	0	0	0	0	0	0	0	0	0	47	0	Premenopausal	Yes	No	75	Yes	Yes	Yes					Yes	Yes	Yes	Yes	Yes
YHM	269876	Eribulin	1	1	1	2L	PR	247	1	826	1	0	0	0	0	0	0	1	0	0	0	46	1	Premenopausal	Yes	Yes	90	Yes									Yes	Yes	Yes
LJE	256916	ABX	1			2L	PD	275	1	463	1	1	2	0	2	0	0	1	0	0	2	55	1	Postmenopausal	Yes	Yes	40	Yes							Yes		No	Yes	Yes
CXD	143799	Other-Chemo (NVB)			1	3L	PR	138	1	369	1	3	1	0	0	0	0	1	0	0	0	49	1	Premenopausal	Yes	Yes	40	Yes						Yes	Yes		No	Yes	Yes
LXC	279973	Other-Chemo (NVB+Cap)			1	2L	PD	102	1	201	1	2	1	0	0	0	0	1	0	0	1	60	1	Postmenopausal	No	Yes	40	No									No
PYZ	280710	Eribulin+Gem		1	1	1L	PR	76	0	76	0	2	0	0	0	0	0	0	0	0	1	50	1	Premenopausal	Yes	No	40	Yes	Yes	Yes		Yes	Yes	Yes	Yes		Yes	Yes	Yes
SXL	282945	Eribulin+PD1+Gem	1	1	1	2L	PD	262	1	262	1	2	2	0	1	0	0	0	1	0	1	57	2	Postmenopausal	Yes	Yes	70	Yes							Yes		Yes	Yes	Yes
DYQ	164330	Platinum+Gem				2L	PD	88	1	261	1	2	1	0	0	0	0	0	0	0	0	42	1	Premenopausal	Yes	Yes	40	Yes	Yes		Yes	Yes					No	Yes	Yes
FYF	177818	Other-Chemo (DTX)			1	1L	PD	97	1	324	1	0	1	0	0	0	0	0	0	0	1	47	1	Postmenopausal	Yes	No	40	Yes	Yes	Yes			Yes		Yes	Yes	No		Yes
WYT	164706	ABX+Cap	1			2L	PD	70	1	337	1	2	0	0	1	0	0	0	0	0	1	52	1	Postmenopausal	Yes	No	40	Yes	Yes			Yes	Yes				No	Yes	Yes
WXF	189184	Other-Chemo (DTX+Cap)				2L	PR	149	1	376	1	4	0	0	0	0	0	2	1	1	1	53	1	Postmenopausal	No	No	40	Yes	Yes	Yes		Yes	Yes		Yes		No
YDL	301749	Eribulin+Cap	1	1	1	2L	PD	143	1	320	0	2	2	2	0	0	0	3	0	1	0	52	1	Premenopausal	Yes	Yes	60	Yes	Yes					Yes			No	Yes	Yes
WJF	231165	Platinum		1		2L	SD	138	1	297	1	2	2	0	0	1	0	2	1	0	0	50	1	Premenopausal	Yes	Yes	40	Yes	Yes	Yes			Yes	Yes			No	Yes	Yes
YXQ1	267942	Eribulin+Gem	1	1	1	2L	PD	71	1	181	1	1	0	0	0	0	0	0	0	0	1	39	1	Premenopausal	No	No	90	Yes							Yes		No
WBH	177105	Other-Chemo (DTX+Cap)				1L	PR	81	1	351	1	1	1	0	1	0	0	1	0	0	1	62	1	Premenopausal	Yes	Yes	40	Yes	Yes	Yes	Yes				Yes		Yes		Yes
XCF	275958	Eribulin	1	1	1	1L	SD	184	1	796	1	3	1	0	0	0	0	0	0	0	0	48	0	Premenopausal	Yes	Yes	70	Yes		Yes		Yes	Yes		Yes		No	Yes	Yes
CZZ	194493	ABX+Platinum	1	1		4L	PD	203	1	478	1	2	3	0	2	0	0	0	0	0	1	55	2	Premenopausal	Yes	Yes	40	Yes	Yes	Yes				Yes	Yes		No		Yes		Yes
YMQ	271992	Other-Chemo (DTX+Cap)				2L	PD	19	1	270	1	0	1	0	0	0	0	0	0	0	1	45	1	Premenopausal	No	No	45	Yes							Yes		No	Yes	Yes
LLQ	214311	Platinum		1		2L	PR	44	0	44	0	3	0	0	1	1	0	0	1	0	2	46	1	Premenopausal	No	Yes	45	Yes	Yes	Yes					Yes		No
GCJ	63537	Eribulin+Cap	1	1	1	1L	PR	290	0	290	0	2	1	0	1	1	0	0	1	2	1	57	0	Postmenopausal	Yes	Yes	60	Yes				Yes					No	Yes	Yes
CL	291853	Eribulin	1	1	1	1L	PR	150	1	224	0	3	1	2	0	0	0	1	0	0	0	59	1	Postmenopausal	Yes	Yes	75	Yes	Yes	Yes		Yes		Yes	Yes		No	Yes	Yes
DYY	307899	Eribulin		1	1	2L	PD	54	1	204	1	3	0	0	0	0	0	0	0	0	0	35	1	Premenopausal	No	No	60	Yes	Yes					Yes			Yes	Yes	Yes	Yes
HJX	268375	Eribulin			1	1L	PD	76	1	133	1	1	2	0	0	0	0	1	0	0	0	56	1	Premenopausal	Yes	Yes	75	Yes	Yes						Yes	Yes	No	Yes	Yes		Yes
ZJC	300472	Eribulin	1	1	1	3L	PR	187	0	187	0	3	2	0	0	0	0	0	0	0	0	54	1	Premenopausal	Yes	Yes	60	Yes	Yes	Yes				Yes	Yes		No
SHF	213466	ABX+Apa+PD1			1	1L	PD	155	1	267	1	1	3	0	1	0	0	0	0	0	1	55	1	Premenopausal	Yes	Yes	80	Yes	Yes	Yes		Yes		Yes	Yes		No	Yes	Yes
WLQ	259861	Eribulin+Apa+PD1+Gem	1		1	1L	PR	640	0	640	0	2	0	0	0	0	0	0	1	1	0	55	1	Postmenopausal	Yes	Yes	70	Yes	Yes					Yes	Yes		No	Yes	Yes		Yes
LXQ	305690	Other-Chemo (NVB+Apa)			1	2L	PD	35	1	35	1	0	0	0	0	0	0	0	0	1	0	46	2	Premenopausal	Yes	Yes	40	Yes	Yes	Yes				Yes	Yes		No	Yes	Yes	Yes
LDF	290005	Eribulin	1	1	1	2L	PR	149	0	149	0	0	0	0	0	0	0	0	0	0	0	66	0	Premenopausal	No	Yes	10	Yes							Yes		No
LJJ1	272124	Other-Chemo (NVB+Apa)			1	2L	SD	481	1	549	0	4	1	0	0	0	0	0	1	1	0	60	1	Postmenopausal	No	Yes	30	Yes				Yes			Yes		No
ZQX	307236	Eribulin+Apa+Cap	1		1	1L	PR	230	0	230	0	2	0	0	0	0	0	1	2	0	0	45	1	Premenopausal	Yes	Yes	80	Yes	Yes	Yes		Yes	Yes	Yes	Yes		No	Yes	Yes
WJL	299778	Eribulin+Apa+PD1	1		1	1L	PR	272	1	367	0	2	0	0	0	1	0	0	1	0	1	35	1	Premenopausal	Yes	Yes	90	Yes							Yes		No	Yes	Yes		Yes
CFZ	296342	Eribulin+Apa+PD1			1	2L	PR	212	0	212	0	3	2	0	0	0	0	1	0	0	0	45	1	Premenopausal	No	Yes	60	Yes	Yes	Yes			Yes	Yes	Yes		No
YXQ2	309025	ABX+Apa+PD1	1		1	1L	SD	120	1	139	1	2	0	0	0	0	0	1	2	0	1	51	2	Premenopausal	No	Yes	70	Yes	Yes	Yes		Yes	Yes	Yes	Yes		No	Yes	Yes
ZXQ	w1	Other-Chemo (Cap+Apa+PD1)			1	1L	PR	222	1	214	0	2	1	2	0	0	0	1	1	1	0	47	1	Premenopausal	Yes	Yes	10	Yes	Yes	Yes					Yes	Yes	No	Yes	Yes
LHM	274672	Eribulin+Apa+PD1	1		1	1L	PR	121	0	121	0	2	0	0	0	0	0	0	2	1	1	50	1	Premenopausal	Yes	Yes	50	Yes							Yes		No	Yes	Yes
YYY1	251685	Eribulin+Apa+PD1	1		1	1L	PR	258	0	258	0	2	1	0	0	0	0	0	2	1	1	45	1	Premenopausal	Yes	No	40	Yes				Yes					No	Yes	Yes
LW	311990	Eribulin+Apa+PD1	1		1	1L	PR	152	0	152	0	3	2	3	0	0	0	0	3	1	1	44	1	Premenopausal	Yes	No	80	Yes									Yes	Yes	Yes	Yes	Yes
ZHJ	278092	ABX+Apa+PD1	1		1	1L	PR	180	1	202	0	1	1	0	1	0	0	4	1	0	2	34	2	Premenopausal	Yes	No	50	Yes				Yes			Yes		No	Yes	Yes	Yes	Yes
FXY	268018	Other-Chemo (NVB+Apa)			1	3L	PD	136	1	136	1	1	1	0	0	0	0	0	0	0	1	65	1	Postmenopausal	No	Yes	80	Yes							Yes		No
XYF	256215	Eribulin+Apa	1		1	2L	SD	147	1	187	1	0	1	1	0	0	0	1	0	0	0	47	1	Premenopausal	Yes	No	60	Yes	Yes			Yes		Yes	Yes		No	Yes	Yes
LLP1	283198	Eribulin+Gem		1	1	3L	PD	36	1	203	1	0	0	0	0	0	0	2	0	0	0	27	1	Premenopausal	No	Yes	70	Yes	Yes			Yes		Yes	Yes		No
LYY	253781	Platinum				2L	PD	19	1	393	1	3	0	0	1	0	0	0	0	1	1	57	1	Premenopausal	Yes	Yes	50	Yes	Yes	Yes		Yes		Yes	Yes		No	Yes	Yes
LZJ	234681	ABX	1			1L	PR	231	1	626	1	1	0	0	0	0	0	0	0	1	0	73	1	Postmenopausal	Yes	Yes	80	Yes									Yes
YQY	296767	Eribulin	1	1	1	4L	PR	160	1	160	1	0	0	1	0	0	0	3	0	0	0	52	1	Premenopausal	No	Yes	80	Yes	Yes	Yes		Yes	Yes		Yes		No
LQ1	299577	Eribulin	1	1	1	3L	PD	90	1	152	1	0	0	0	0	0	0	0	1	0	0	51	1	Premenopausal	No	Yes	15	Yes				Yes			Yes		No
KXJ	267944	ABX+Cap			1	1L	PR	166	1	475	1	2	0	0	2	0	0	1	0	1	2	61	1	Postmenopausal	Yes	Yes	50	Yes	Yes	Yes		Yes		Yes	Yes		Yes
HMR	297303	Eribulin+Apa	1		1	3L	SD	298	1	433	0	3	2	1	0	0	0	3	1	0	0	49	1	Premenopausal	No	Yes	60	Yes	Yes	Yes				Yes	Yes		No
HZM	306012	Eribulin	1	1	1	1L	PD	29	1	248	0	0	0	0	0	1	0	0	0	0	1	42	1	Premenopausal	Yes	Yes	80	Yes	Yes					Yes	Yes		No
LCL	293958	ABX+Apa+PD1	1		1	2L	PR	143	1	226	0	2	1	0	1	0	0	1	0	0	1	54	1	Premenopausal	No	Yes	30	Yes							Yes		No
WCY	296824	Eribulin+Apa+PD1	1		1	2L	PD	79	1	200	0	2	0	0	0	0	0	1	1	0	0	23	1	Premenopausal	No	Yes	80	Yes	Yes	Yes	Yes	Yes	Yes		Yes		No
LXL	287989	ABX+Apa	1			2L	PR	170	0	170	0	2	2	1	0	0	0	0	0	0	2	32	0	Premenopausal	Yes	Yes	80	Yes	Yes					Yes	Yes		No
WMQ	289097	Platinum		1		3L	SD	214	1	233	0	3	1	0	0	0	0	1	0	1	1	54	1	Premenopausal	No	Yes	50	Yes	Yes					Yes	Yes		No
LYL	229554	Eribulin+Gem	1	1	1	1L	PR	445	0	445	0	1	0	0	0	0	0	0	0	0	1	56	1	Premenopausal	Yes	Yes	80	Yes							Yes		No	Yes	Yes		Yes
LAZ	297907	ABX+Apa	1		1	2L	SD	220	0	220	0	1	1	0	0	0	0	0	0	0	1	59	2	Postmenopausal	No	Yes	60	Yes	Yes	Yes	Yes	Yes			Yes		No
CYY	303451	ABX+Apa+PD1	1		1	2L	PR	141	1	141	1	4	2	1	1	0	0	0	0	0	1	65	1	Postmenopausal	No	Yes	60	Yes				Yes			Yes		No
ZMY	308981	ABX				4L	PD	138	1	225	1	1	2	0	1	0	0	0	1	0	1	60	2	Postmenopausal	Yes	Yes	50	Yes	Yes	Yes		Yes		Yes	Yes		No				Yes
LJY	239130	Eribulin+Gem	1	1	1	2L	PD	84	1	171	1	2	1	0	0	0	0	1	0	0	1	41	1	Premenopausal	Yes	Yes	80	Yes	Yes	Yes		Yes		Yes	Yes		No	Yes	Yes
GQF	265884	Eribulin	1	1	1	4L	PD	122	1	193	1	3	0	0	0	0	0	0	0	0	0	57	1	Postmenopausal	No	Yes	80	Yes	Yes					Yes	Yes		No
LLH	155117	ABX+Platinum+Gem	1			1L	SD	142	1	658	1	1	0	0	1	1	0	1	1	0	1	53	1	Postmenopausal	Yes	Yes	50	Yes							Yes		No	Yes	Yes
CXY	309329	Eribulin+Apa+PD1	1		1	3L	PR	195	0	195	0	2	0	0	1	0	0	0	0	0	0	68	1	Postmenopausal	Yes	No	20	Yes	Yes	Yes		Yes	Yes		Yes		No	Yes
LY1	299160	ABX+Apa	1		1	4L	PR	121	1	377	0	2	0	2	1	0	0	0	0	0	1	52	0	Premenopausal	Yes	Yes	50	Yes	Yes					Yes			No	Yes	Yes
HXH	310183	Eribulin+PD1	1	1	1	4L	PD	42	1	348	0	0	2	0	0	0	0	0	0	1	0	53	1	Premenopausal	Yes	Yes	40	Yes									Yes	Yes	Yes		Yes
LCM	187635	Platinum+Gem		1	1	2L	PD	64	1	123	1	0	0	0	0	0	0	1	0	0	1	56	1	Premenopausal	Yes	Yes	50	Yes	Yes					Yes	Yes		No	Yes	Yes		Yes
YAQ	308390	Eribulin	1	1	1	2L	PD	61	1	122	1	2	0	0	0	0	0	0	0	0	0	48	1	Premenopausal	Yes	Yes	95	Yes	Yes	Yes				Yes	Yes		No	Yes	Yes	Yes
YYY2	302270	Eribulin+PD1	1	1	1	2L	PR	159	0	159	0	2	0	0	0	0	0	1	0	0	0	60	1	Premenopausal	Yes	No	40	Yes	Yes	Yes		Yes	Yes				No	Yes	Yes
HSQ	262437	ABX+Platinum				1L	PR	189	1	208	1	2	2	0	2	1	0	0	0	0	2	46	1	Premenopausal	Yes	Yes	60	Yes	Yes			Yes		Yes			No	Yes	Yes
ZJ	266415	ABX+Platinum+PD1+Gem	1	1		1L	PD	63	1	141	1	0	0	0	0	0	0	0	0	0	1	37	1	Premenopausal	Yes	Yes	60	Yes	Yes	Yes				Yes	Yes		Yes	Yes	Yes
LLP2	128862	Platinum				1L	PR	84	1	264	1	2	0	0	1	1	0	2	1	0	2	33	1	Premenopausal	Yes	Yes	60	Yes	Yes				Yes				No	Yes	Yes
LLB	270085	Platinum+Gem		1	1	2L	PD	57	1	158	1	0	0	0	0	0	2	1	0	0	0	50	1	Premenopausal	Yes	No	60	Yes	Yes					Yes	Yes		No	Yes	Yes
XMZ	301974	Other-Chemo (DTX+Cap)				1L	SD	303	0	303	0	3	0	0	2	1	2	0	1	0	2	52	1	Premenopausal	No	Yes	60	Yes	Yes	Yes		Yes	Yes	Yes	Yes		No
ZYQ	288164	Other-Chemo (DTX+Gem)			1	1L	未知	21	0	21	0	0	2	1	0	0	0	1	0	0	1	42	0	Premenopausal	Yes	Yes	60	Yes							Yes		No	Yes	Yes
PMX	w2	ABX+Platinum	1	1		3L	PR	108	1	374	0	2	0	0	1	0	0	0	1	0	1	55	1	Postmenopausal	Yes	Yes	60	Yes	Yes					Yes	Yes		No	Yes	Yes		Yes
WJB	269733	ABX	1			3L	PD	61	1	209	1	0	2	0	0	0	0	3	0	0	1	51	1	Premenopausal	Yes	No	60	Yes	Yes			Yes	Yes				No	Yes	Yes
LXY	228849	Platinum		1		5L	PD	20	1	199	1	1	2	1	0	0	0	1	0	0	1	46	1	Premenopausal	Yes	Yes	60	Yes									Yes
WXM	151285	ABX+Platinum			1	3L	PD	68	1	208	1	3	2	2	1	0	0	1	1	0	1	44	1	Premenopausal	Yes	Yes	60	Yes							Yes		No	Yes	Yes
CLQ	194608	Platinum+Gem				2L	PD	32	1	214	1	1	0	0	0	0	0	0	0	1	0	53	2	Postmenopausal	No	Yes	60	Yes		Yes		Yes			Yes		No
CDN	200831	Platinum+Gem				2L	PR	62	1	270	1	0	0	1	0	1	0	0	0	0	1	48	1	Premenopausal	Yes	Yes	60	Yes	Yes					Yes			No	Yes	Yes
LYF	228944	Platinum+Gem		1	1	1L	PR	139	1	421	1	3	2	0	0	1	0	1	0	0	1	48	1	Premenopausal	No	Yes	60	Yes		Yes		Yes			Yes		Yes	Yes	Yes
WMY	125265	ABX+Cap			1	1L	PR	132	1	187	1	1	0	0	1	0	0	0	0	0	1	44	1	Premenopausal	Yes	Yes	60	Yes	Yes	Yes		Yes		Yes	Yes		Yes	Yes	Yes
SXZ	131325	Platinum		1		1L	SD	127	1	303	1	2	4	3	1	1	0	0	1	0	2	66	1	Postmenopausal	No	Yes	60	Yes	Yes	Yes				Yes	Yes		No
YSQ	160133	Other-Chemo (DTX+Cap)				2L	PR	150	1	326	1	0	0	0	0	0	0	0	0	1	1	58	1	Premenopausal	No	No	60	Yes		Yes		Yes			Yes		No
HFZ	178081	Other-Chemo (DTX+Gem)			1	1L	PD	77	1	131	0	0	2	2	1	0	1	0	0	0	1	55	1	Postmenopausal	Yes	Yes	60	Yes							Yes		No
LMF1	253845	Platinum				2L	PD	114	1	276	1	1	2	0	0	0	0	0	0	0	0	68	1	Postmenopausal	No	Yes	70	Yes	Yes	Yes		Yes		Yes	Yes		No
LMF2	284541	Platinum		1		1L	SD	85	1	146	0	0	0	0	0	0	0	0	1	0	0	61	2	Postmenopausal	Yes	Yes	70	Yes	Yes	Yes		Yes		Yes	Yes		No	Yes	Yes
PXD	157628	ABX	1		1	4L	PR	80	1	243	1	2	1	0	0	0	0	0	0	0	1	46	1	Premenopausal	Yes	Yes	70	Yes	Yes	Yes				Yes	Yes		No		Yes
YYZ	194380	Other-Chemo (DTX+Cap)				2L	PD	15	1	161	1	2	1	0	0	0	0	0	1	0	1	58	1	Postmenopausal	No	Yes	70	Yes							Yes		No	Yes	Yes
LLJ	201090	Platinum		1	1	2L	PD	22	1	121	1	1	2	0	0	0	0	1	1	0	1	43	1	Premenopausal	Yes	No	70	Yes		Yes		Yes			Yes		Yes	Yes	Yes
HPY	200166	Platinum+Gem				1L	SD	98	1	666	1	2	0	0	0	2	0	0	1	0	1	54	1	Postmenopausal	No	Yes	50	Yes		Yes		Yes			Yes		No	Yes	Yes
LMZ	212044	Platinum+Gem				1L	PD	123	1	237	0	0	0	0	0	0	0	0	0	0	0	45	0	Premenopausal	Yes	Yes	70	Yes	Yes	Yes			Yes		Yes		No
CBZ	214342	Other-Chemo (DTX+Cap)				1L	PR	195	1	414	1	2	2	0	1	1	1	1	1	1	1	54	1	Premenopausal	No	Yes	70	Yes	Yes	Yes	Yes			Yes	Yes		No
YGB	219048	ABX+Platinum	1	1	1	1L	PR	160	0	160	0	3	2	0	1	1	0	0	0	0	1	50	0	Premenopausal	Yes	Yes	70	Yes							Yes		No	Yes	Yes
LMH1	245042	ABX+Gem	1			2L	PD	51	1	111	1	4	2	3	1	0	0	0	1	0	2	41	1	Premenopausal	Yes	Yes	70	Yes						Yes			No	Yes	Yes
XAW	193130	Other-Chemo (NVB+Cap)				4L	SD	109	1	472	1	1	0	0	0	0	0	0	0	0	0	31	2	Postmenopausal	Yes	No	70	Yes							Yes		No	Yes	Yes
LY2	102140	Other-Chemo (NVB)				3L	PD	72	1	398	1	0	4	0	0	0	0	1	0	0	0	48	1	Premenopausal	Yes	No	75	Yes		Yes		Yes			Yes		Yes	Yes	Yes	Yes
CYM	194090	Platinum+Gem		1	1	2L	PD	61	1	525	1	1	2	1	0	0	0	1	1	0	1	48	1	Premenopausal	No	Yes	75	Yes	Yes	Yes		Yes	Yes	Yes	Yes		No
LMS	146728	Other-Chemo (DTX)				1L	PR	175	1	175	0	3	2	1	0	1	1	0	1	0	2	45	1	Premenopausal	No	No	75	Yes	Yes	Yes		Yes	Yes		Yes		No
ZSH	242111	ABX+Platinum	1	1	1	2L	PD	37	1	127	1	1	0	0	2	3	0	0	3	0	2	53	2	Premenopausal	Yes	Yes	80	Yes	Yes					Yes			No	Yes	Yes
CYL	256252	ABX+Cap				1L	未知	232	1	412	1	2	0	0	1	0	0	1	0	1	1	50	1	Postmenopausal	Yes	Yes	80	Yes							Yes		No
ZQ	278854	Platinum		1		4L	PD	62	1	207	1	0	0	0	0	0	0	0	0	0	0	34	1	Premenopausal	Yes	Yes	80	Yes	Yes				Yes				No	Yes	Yes
WRJ	291148	Other-Chemo (NVB)				1L	PD	114	1	114	1	1	0	0	0	0	0	0	0	0	0	43	2	Premenopausal	Yes	Yes	80	Yes	Yes	Yes		Yes		Yes	Yes		No	Yes	Yes
ZJM	126006	ABX+Platinum	1	1	1	2L	PR	139	1	280	1	3	2	0	1	0	0	1	0	0	1	39	1	Premenopausal	Yes	No	80	Yes	Yes					Yes			No
HSM	242835	Eribulin	1	1	1	1L	SD	173	0	173	0	2	0	0	0	0	0	0	0	0	0	59	1	Premenopausal	Yes	Yes	40	Yes						Yes	Yes		No	Yes	Yes
CMY	158886	Platinum+Gem				3L	PD	48	1	242	1	2	0	0	0	0	0	0	0	0	1	46	1	Premenopausal	Yes	Yes	80	Yes							Yes		No		Yes
CH	48882	Platinum+Gem				2L	SD	245	1	476	1	2	0	0	1	1	0	0	1	0	2	57	1	Premenopausal	Yes	Yes	80	Yes	Yes	Yes		Yes	Yes		Yes		No		Yes
LSL	197869	Platinum				1L	PD	50	1	176	1	2	1	1	1	0	1	0	1	0	2	59	1	Postmenopausal	No	No	80	Yes	Yes	Yes				Yes	Yes		No	Yes	Yes	Yes
LHL	202574	Platinum+Gem				1L	PR	168	1	398	1	3	1	1	0	1	0	1	1	0	1	37	1	Premenopausal	No	Yes	80	Yes	Yes	Yes		Yes		Yes			No	Yes	Yes
CGF	203038	Platinum+Gem			1	3L	PD	59	1	131	1	2	1	0	1	1	0	1	0	0	1	37	1	Premenopausal	No	Yes	80	Yes	Yes	Yes		Yes		Yes	Yes		No	Yes	Yes
LYM	206973	Platinum				2L	SD	48	1	48	0	3	0	0	0	1	0	0	1	0	1	47	1	Premenopausal	No	Yes	80	Yes				Yes					No		Yes
FZL	208531	Platinum+Gem		1		2L	SD	107	1	195	0	4	2	1	1	3	1	2	1	0	2	54	0	Premenopausal	No	Yes	80	Yes		Yes					Yes		No
YMR	188872	Other-Chemo (NVB)				4L	PD	48	1	395	1	1	0	0	0	1	0	2	1	0	0	57	1	Premenopausal	Yes	No	80	Yes	Yes					Yes			No	Yes
GXF	145365	Other-Chemo (DTX+Cap)			1	1L	SD	51	1	153	1	3	2	3	0	0	0	1	1	0	1	52	2	Premenopausal	No	No	80	Yes	Yes	Yes		Yes	Yes	Yes	Yes		No	Yes	Yes
LYZ	157068	ABX				5L	PD	44	1	142	1	3	2	0	1	0	0	0	1	0	1	44	2	Premenopausal	Yes	No	80	Yes		Yes		Yes			Yes		No
ZXY	75599	ABX+Cap	1			5L	PD	43	1	251	1	0	1	0	1	0	0	0	0	1	1	41	2	Premenopausal	Yes	Yes	80	Yes							Yes		No
LXN	241431	ABX+PD1	1			1L	SD	178	1	300	1	2	0	0	2	0	0	0	0	0	2	34	0	Premenopausal	Yes	Yes	85	Yes		Yes		Yes	Yes		Yes		No	Yes	Yes
YZH	144523	Other-Chemo (DTX+Cap)				1L	PD	48	1	84	1	4	1	0	1	0	0	1	0	0	1	48	1	Premenopausal	Yes	No	85	Yes	Yes	Yes		Yes		Yes	Yes		No	Yes	Yes
WLL	154730	Platinum+Gem			1	2L	PR	129	1	283	1	0	2	0	0	1	0	0	0	0	1	32	1	Premenopausal	Yes	Yes	85	Yes		Yes		Yes			Yes		No	Yes	Yes
WHQ	155411	Platinum+Gem			1	3L	SD	98	1	223	1	2	1	0	0	0	0	0	0	0	0	43	1	Premenopausal	Yes	Yes	85	Yes							Yes		No	Yes	Yes
JRX	261564	Platinum+Gem+Cap				1L	未知	357	1	410	0	2	0	0	1	1	1	1	1	0	1	47	1	Postmenopausal	Yes	No	90	Yes							Yes		No		Yes
YXY	235767	Other-Chemo (NVB)			1	3L	PD	24	1	455	1	0	0	0	0	0	0	0	0	0	0	50	2	Premenopausal	Yes	No	90	Yes	Yes					Yes	Yes		No	Yes	Yes	Yes	Yes
KYZ	142399	ABX+Gem	1			5L	PD	78	1	411	1	1	1	0	0	0	0	0	0	0	0	48	1	Premenopausal	No	Yes	90	Yes							Yes		No
PQY	167352	Platinum+Gem		1	1	1L	PD	58	1	346	1	2	3	4	0	1	1	3	1	0	1	62	0	Postmenopausal	Yes	Yes	90	Yes							Yes		Yes	Yes	Yes
WJX	142192	Platinum+Gem		1		2L	SD	171	1	480	1	1	1	0	0	1	0	3	0	0	1	31	1	Premenopausal	Yes	Yes	90	Yes							Yes		No	Yes	Yes
LYJ	144915	Other-Chemo (DTX+Gem)				1L	SD	74	1	193	1	3	2	2	1	0	0	1	0	0	1	42	1	Premenopausal	Yes	Yes	90	Yes		Yes					Yes		No	Yes	Yes
OXQ	253523	ABX+Cap				1L	PD	179	1	308	1	2	0	0	2	1	1	0	1	2	2	46	1	Premenopausal	Yes	Yes	95	Yes									Yes	Yes	Yes
CXM	148751	Platinum				1L	PR	98	1	368	1	0	3	2	1	1	0	0	0	0	1	55	1	Premenopausal	Yes	Yes	20	Yes				Yes					No	Yes	Yes
SXD	140893	Other-Chemo (DTX+Cap)				1L	SD	215	1	358	1	4	1	0	1	0	0	0	0	0	1	44	1	Premenopausal	Yes	Yes	10	Yes			Yes						No	Yes	Yes
GJX	146464	Platinum				2L	PR	109	1	203	1	3	1	0	1	0	0	0	0	0	1	53	1	Premenopausal	Yes	No	10	Yes		Yes					Yes		No	Yes	Yes		Yes
LMH2	282782	ABX+Apa	1			1L	PR	100	0	100	0	2	0	0	1	0	0	0	0	0	2	76	2	Postmenopausal	Yes	Yes	25	Yes							Yes		No	Yes	Yes
LSY	311716	ABX+Apa+PD1			1	1L	PR	130	0	130	0	1	2	0	2	1	0	1	2	0	2	60	1	Premenopausal	No	Yes	35	Yes		Yes		Yes			Yes		No
XKR	293193	Eribulin+Apa+PD1			1	2L	PR	47	0	47	0	2	0	0	1	0	0	1	1	1	0	40	0	Premenopausal	Yes	Yes	60	Yes	Yes					Yes			No				Yes
LLD	289330	ABX+Apa	1		1	1L	未知	25	0	25	0	3	0	0	0	0	0	0	0	0	1	55	1	Premenopausal	Yes	Yes	80	Yes	Yes				Yes				No	Yes	Yes
CML	189976	ABX+Apa+PD1	1			2L	PR	95	0	95	0	2	1	0	2	1	1	1	1	2	2	31	1	Premenopausal	Yes	Yes	80	No									No	Yes	Yes
LY3	317023	Other-Chemo (NVB+Apa+PD1)			1	1L	PR	67	0	67	0	1	0	0	0	0	0	0	1	0	0	34	1	Premenopausal	Yes	Yes	45	Yes							Yes		No
LY4	245837	ABX+Platinum	1	1		3L	PD	63	1	68	1	1	0	0	1	1	0	0	0	0	1	65	2	Postmenopausal	Yes	No	20	Yes					Yes				No	Yes	Yes
FML	145616	Other-Chemo (DTX+Cap)				2L	PR	209	1	277	1	2	0	0	1	0	0	0	0	0	1	59	1	Premenopausal	Yes	Yes	20	Yes				Yes					No	Yes	Yes
YJP	222392	ABX+PD1	1			5L	PD	59	1	613	1	1	0	1	0	0	0	0	0	3	0	54	1	Premenopausal	No	Yes	40	Yes		Yes		Yes			Yes		Yes	Yes	Yes
WSW	232750	ABX+Apa	1		1	4L	SD	179	1	465	1	2	0	0	1	0	0	0	1	0	2	47	1	Premenopausal	Yes	Yes	60	No									No	Yes	Yes
LYC	188768	Other-Chemo (NVB+Apa)				4L	SD	329	1	376	1	0	0	0	0	0	0	0	0	0	0	53	1	Postmenopausal	Yes	Yes	20	Yes	Yes	Yes				Yes			No	Yes	Yes
LJJ2	156249	ABX+Cap	1			1L	PD	135	1	327	1	0	1	0	1	0	0	3	0	0	1	57	1	Premenopausal	Yes	Yes	10	Yes	Yes	Yes		Yes		Yes	Yes		No	Yes	Yes
LQ2	269845	Eribulin+Apa+PD1	1		1	5L	PR	31	0	31	0	1	0	0	0	0	0	1	1	0	0	58	1	Premenopausal	Yes	Yes	50	Yes							Yes		No	Yes
CSX	314324	Eribulin+Apa+PD1	1		1	2L	SD	108	0	108	0	3	0	0	0	0	1	0	2	1	0	55	1	Premenopausal	Yes	Yes	80	Yes							Yes		No	Yes			Yes
Apa, apatinib; Cap, capecitabine; DTX, docetaxel; Gem, gemcitabine; PD1, anti-PD-1/L1 antibody
